# Supplementary material for: Emergency Department Overcrowding and Ambulance Turnaround Time
Source: PLoS One. 2015 Jun 26;10(6):e0130758. doi: 10.1371/journal.pone.0130758 (PMC4482653; doi:10.1371/journal.pone.0130758)
Supplement: S1 Data — (ZIP) [file pone.0130758.s001.zip]

Archive with 1 entries (1 files):
- handed_data.csv
