# Supplementary material for: Emergency Department Overcrowding and Ambulance Turnaround Time
Source: PLoS One. 2015 Jun 26;10(6):e0130758. doi: 10.1371/journal.pone.0130758 (PMC4482653; doi:10.1371/journal.pone.0130758)
Supplement: S1 Data — (ZIP) [file pone.0130758.s001.zip › handed_data.csv]

age	vital_no	call_year	response	transport	turnaround	em_id	stay	occupancy	hosp
70	.	2010	6	11	7	C11A0001	6.2304349	.15576087	87
26	.	2010	4	9	24	C11A0001	6.2304349	.15576087	87
67	.	2010	6	18	30	C11A0001	16.9375	.42343751	87
78	.	2010	4	12	32	C11A0001	16.9375	.42343751	87
80	.	2010	4	25	30	C11A0001	31.433332	.78583336	87
66	.	2010	9	51	60	C11A0001	31.433332	.78583336	87
83	.	2010	3	20	20	C11A0001	22.245832	.55614585	87
81	.	2010	8	15	28	C11A0001	22.245832	.55614585	87
5	.	2010	5	20	40	C11A0001	21.808332	.54520833	87
75	.	2010	6	25	30	C11A0001	21.808332	.54520833	87
59	.	2010	9	29	33	C11A0001	36.662498	.9165625	87
2	.	2010	8	32	30	C11A0001	36.662498	.9165625	87
86	.	2010	8	28	35	C11A0001	36.662498	.9165625	87
65	.	2010	3	45	40	C11A0001	45.295834	1.1323959	87
77	.	2010	11	18	45	C11A0001	45.295834	1.1323959	87
75	.	2010	13	49	51	C11A0001	45.295834	1.1323959	87
60	.	2010	10	83	52	C11A0001	42.450001	1.06125	87
44	.	2010	11	38	40	C11A0001	42.450001	1.06125	87
76	.	2010	7	11	22	C11A0001	42.450001	1.06125	87
46	.	2010	6	7	20	C11A0001	42.450001	1.06125	87
28	.	2010	6	16	26	C11A0001	42.450001	1.06125	87
81	.	2010	4	7	88	C11A0001	42.450001	1.06125	87
53	.	2010	4	30	48	C11A0001	40.354168	1.0088542	87
53	.	2010	8	12	30	C11A0001	40.354168	1.0088542	87
42	.	2010	6	26	27	C11A0001	40.354168	1.0088542	87
62	.	2010	8	11	7	C11A0001	35.558334	.88895833	87
75	.	2010	11	7	65	C11A0001	37.895832	.9473958	87
70	.	2010	5	8	23	C11A0001	37.895832	.9473958	87
55	.	2010	11	10	10	C11A0001	66.387497	1.6596875	87
64	.	2010	7	52	97	C11A0001	66.387497	1.6596875	87
69	.	2010	3	19	96	C11A0001	66.387497	1.6596875	87
54	.	2010	8	30	46	C11A0001	52.287498	1.3071876	87
83	.	2010	8	27	30	C11A0001	52.287498	1.3071876	87
58	.	2010	10	46	44	C11A0001	52.287498	1.3071876	87
79	.	2010	8	23	80	C11A0001	52.287498	1.3071876	87
46	.	2010	7	19	36	C11A0001	52.287498	1.3071876	87
67	.	2010	5	25	22	C11A0001	58.416668	1.4604167	87
63	.	2010	6	32	52	C11A0001	58.416668	1.4604167	87
58	.	2010	6	5	17	C11A0001	58.416668	1.4604167	87
65	.	2010	3	29	28	C11A0001	58.416668	1.4604167	87
35	.	2010	6	25	12	C11A0001	49.924999	1.248125	87
26	.	2010	6	24	14	C11A0001	44.608334	1.1152084	87
78	.	2010	9	41	30	C11A0001	44.608334	1.1152084	87
44	.	2010	6	13	18	C11A0001	44.608334	1.1152084	87
66	.	2010	26	85	55	C11A0001	47.987499	1.1996875	87
71	.	2010	12	95	60	C11A0001	47.987499	1.1996875	87
28	.	2010	7	15	1	C11A0001	47.987499	1.1996875	87
77	.	2010	61	64	100	C11A0001	47.987499	1.1996875	87
73	.	2010	25	20	30	C11A0001	64.10833	1.6027083	87
42	.	2010	52	55	200	C11A0001	64.10833	1.6027083	87
43	.	2010	19	170	130	C11A0001	64.10833	1.6027083	87
73	.	2010	9	33	30	C11A0001	64.10833	1.6027083	87
45	.	2010	11	25	0	C11A0001	64.10833	1.6027083	87
97	.	2010	17	62	115	C11A0001	64.10833	1.6027083	87
75	.	2010	15	57	100	C11A0001	74.595833	1.8648958	87
73	.	2010	11	75	125	C11A0001	74.595833	1.8648958	87
80	.	2010	9	16	23	C11A0001	74.595833	1.8648958	87
26	.	2010	36	18	23	C11A0001	74.595833	1.8648958	87
4	.	2010	9	30	18	C11A0001	74.595833	1.8648958	87
63	.	2010	9	45	42	C11A0001	65.541664	1.6385417	87
9	.	2010	10	52	75	C11A0001	65.541664	1.6385417	87
74	.	2010	10	26	27	C11A0001	65.541664	1.6385417	87
71	.	2010	10	27	23	C11A0001	65.541664	1.6385417	87
48	.	2010	6	20	18	C11A0001	57.433334	1.4358333	87
86	.	2010	24	27	25	C11A0001	57.433334	1.4358333	87
82	.	2010	8	40	45	C11A0001	53.775002	1.344375	87
75	.	2010	5	30	36	C11A0001	66.537498	1.6634375	87
73	.	2010	7	29	40	C11A0001	66.537498	1.6634375	87
77	.	2010	34	50	20	C11A0001	66.537498	1.6634375	87
72	.	2010	14	45	60	C11A0001	66.537498	1.6634375	87
74	.	2010	11	61	93	C11A0001	66.537498	1.6634375	87
62	.	2010	5	42	32	C11A0001	66.537498	1.6634375	87
72	.	2010	15	35	30	C11A0001	87.612503	2.1903124	87
90	.	2010	12	21	71	C11A0001	87.612503	2.1903124	87
40	.	2010	5	25	46	C11A0001	87.612503	2.1903124	87
74	.	2010	8	33	147	C11A0001	87.612503	2.1903124	87
76	.	2010	9	38	30	C11A0001	87.612503	2.1903124	87
92	.	2010	9	46	26	C11A0001	87.612503	2.1903124	87
68	.	2010	15	63	107	C11A0001	87.612503	2.1903124	87
29	.	2010	3	35	22	C11A0001	64.82917	1.6207292	87
67	.	2010	25	24	51	C11A0001	64.82917	1.6207292	87
55	.	2010	6	10	11	C11A0001	64.82917	1.6207292	87
64	.	2010	6	13	17	C11A0001	59.979168	1.4994792	87
72	.	2010	12	49	55	C11A0001	59.979168	1.4994792	87
52	.	2010	12	37	20	C11A0001	59.979168	1.4994792	87
63	.	2010	2	23	13	C11A0001	68.625	1.715625	87
2	.	2010	7	20	45	C11A0001	68.625	1.715625	87
19	.	2010	26	10	30	C11A0001	68.625	1.715625	87
83	.	2010	9	46	33	C11A0001	68.625	1.715625	87
75	.	2010	7	56	110	C11A0001	68.625	1.715625	87
47	.	2010	28	47	60	C11A0001	68.625	1.715625	87
79	.	2010	9	50	50	C11A0001	68.625	1.715625	87
36	.	2010	11	34	12	C11A0001	82.637497	2.0659375	87
62	.	2010	6	42	112	C11A0001	82.637497	2.0659375	87
79	.	2010	14	20	118	C11A0001	82.637497	2.0659375	87
73	.	2010	4	73	147	C11A0001	81.333336	2.0333333	87
53	.	2010	6	36	52	C11A0001	81.333336	2.0333333	87
81	.	2010	4	15	20	C11A0001	81.333336	2.0333333	87
76	.	2010	3	53	77	C11A0001	81.333336	2.0333333	87
54	.	2010	9	37	46	C11A0001	81.333336	2.0333333	87
32	.	2010	7	7	1	C11A0001	62.529167	1.5632292	87
73	.	2010	7	44	65	C11A0001	62.529167	1.5632292	87
65	.	2010	7	31	29	C11A0001	62.529167	1.5632292	87
71	.	2010	12	27	36	C11A0001	62.529167	1.5632292	87
62	.	2010	5	49	47	C11A0001	62.529167	1.5632292	87
34	.	2010	32	6	30	C11A0001	62.529167	1.5632292	87
51	.	2010	4	33	40	C11A0001	62.529167	1.5632292	87
40	.	2010	8	11	9	C11A0001	54.304165	1.3576041	87
72	.	2010	7	31	16	C11A0001	55.329166	1.3832291	87
65	.	2010	7	29	36	C11A0001	54.266666	1.3566667	87
35	.	2010	6	39	20	C11A0001	54.266666	1.3566667	87
49	.	2010	10	15	36	C11A0001	54.266666	1.3566667	87
76	.	2010	7	26	66	C11A0001	66.841667	1.6710417	87
79	.	2010	5	13	31	C11A0001	66.841667	1.6710417	87
10	.	2010	6	41	52	C11A0001	64.849998	1.62125	87
50	.	2010	2	42	108	C11A0001	64.849998	1.62125	87
40	.	2010	6	13	14	C11A0001	43.362499	1.0840625	87
21	.	2010	4	15	20	C11A0001	45.616665	1.1404166	87
2	.	2010	7	20	16	C11A0001	48.162498	1.2040625	87
67	.	2010	7	31	33	C11A0001	48.162498	1.2040625	87
70	.	2010	6	37	40	C11A0001	61.445835	1.5361458	87
90	.	2010	7	21	38	C11A0001	61.445835	1.5361458	87
63	.	2010	8	15	6	C11A0001	61.445835	1.5361458	87
58	.	2010	3	32	115	C11A0001	61.445835	1.5361458	87
61	.	2010	11	56	51	C11A0001	61.445835	1.5361458	87
81	.	2010	7	17	30	C11A0001	80.39167	2.0097916	87
77	.	2010	11	20	25	C11A0001	80.39167	2.0097916	87
50	.	2010	5	70	45	C11A0001	80.39167	2.0097916	87
69	.	2010	8	140	40	C11A0001	80.39167	2.0097916	87
25	.	2010	7	71	54	C11A0001	82.26667	2.0566666	87
81	.	2010	5	25	44	C11A0001	82.26667	2.0566666	87
74	.	2010	8	34	62	C11A0001	82.26667	2.0566666	87
35	.	2010	5	45	40	C11A0001	67.316666	1.6829166	87
69	.	2010	8	31	55	C11A0001	67.316666	1.6829166	87
32	.	2010	7	12	18	C11A0001	67.316666	1.6829166	87
54	.	2010	5	39	107	C11A0001	67.316666	1.6829166	87
24	.	2010	6	12	55	C11A0001	66.525002	1.6631249	87
48	.	2010	4	18	25	C11A0001	71.375	1.784375	87
65	.	2010	3	20	22	C11A0001	71.375	1.784375	87
73	.	2010	7	43	95	C11A0001	56.716667	1.4179167	87
69	.	2010	2	111	50	C11A0001	56.716667	1.4179167	87
27	.	2010	9	23	21	C11A0001	54.295834	1.3573959	87
77	.	2010	6	49	33	C11A0001	54.295834	1.3573959	87
71	.	2010	7	20	30	C11A0001	54.295834	1.3573959	87
43	.	2010	5	8	30	C11A0001	54.295834	1.3573959	87
64	.	2010	7	31	21	C11A0001	54.295834	1.3573959	87
61	.	2010	5	21	21	C11A0001	54.991665	1.3747916	87
29	.	2010	6	18	16	C11A0001	51.183334	1.2795833	87
72	.	2010	5	35	42	C11A0001	51.183334	1.2795833	87
61	.	2010	3	40	70	C11A0001	57.616665	1.4404167	87
73	.	2010	5	19	19	C11A0001	48.591667	1.2147917	87
79	.	2010	12	26	24	C11A0001	48.591667	1.2147917	87
72	.	2010	7	40	35	C11A0001	48.591667	1.2147917	87
62	.	2010	12	32	70	C11A0001	48.591667	1.2147917	87
49	.	2010	6	8	11	C11A0001	36.866665	.92166668	87
46	.	2010	5	23	27	C11A0001	36.866665	.92166668	87
66	.	2010	13	11	37	C11A0001	36.866665	.92166668	87
60	.	2010	3	25	43	C11A0001	36.866665	.92166668	87
73	.	2010	10	17	25	C11A0001	36.866665	.92166668	87
6	.	2010	9	17	20	C11A0001	32.845833	.82114583	87
60	.	2010	9	49	47	C11A0001	46.662498	1.1665626	87
74	.	2010	7	61	44	C11A0001	46.662498	1.1665626	87
72	.	2010	6	29	19	C11A0001	46.662498	1.1665626	87
92	.	2010	5	10	33	C11A0001	46.662498	1.1665626	87
83	.	2010	7	31	12	C11A0001	46.662498	1.1665626	87
79	.	2010	10	17	20	C11A0001	46.662498	1.1665626	87
40	.	2010	5	18	20	C11A0001	46.662498	1.1665626	87
69	.	2010	8	30	23	C11A0001	46.662498	1.1665626	87
52	.	2010	4	34	79	C11A0001	69.112503	1.7278125	87
55	.	2010	12	21	30	C11A0001	69.112503	1.7278125	87
73	.	2010	3	24	20	C11A0001	69.112503	1.7278125	87
73	.	2010	9	42	53	C11A0001	72.966667	1.8241667	87
73	.	2010	11	31	32	C11A0001	72.966667	1.8241667	87
42	.	2010	6	42	40	C11A0001	72.966667	1.8241667	87
64	.	2010	7	25	29	C11A0001	56.833332	1.4208333	87
22	.	2010	13	18	25	C11A0001	56.833332	1.4208333	87
20	.	2010	11	11	14	C11A0001	51.233334	1.2808334	87
69	.	2010	6	20	22	C11A0001	48.200001	1.205	87
65	.	2010	9	12	26	C11A0001	56.354168	1.4088541	87
79	.	2010	4	14	43	C11A0001	56.354168	1.4088541	87
82	.	2010	6	16	12	C11A0001	56.354168	1.4088541	87
60	.	2010	10	24	70	C11A0001	56.354168	1.4088541	87
71	.	2010	9	20	73	C11A0001	56.354168	1.4088541	87
67	.	2010	9	15	30	C11A0001	56.354168	1.4088541	87
49	.	2010	10	55	56	C11A0001	79.195831	1.9798958	87
88	.	2010	7	15	58	C11A0001	79.195831	1.9798958	87
63	.	2010	7	13	33	C11A0001	79.195831	1.9798958	87
25	.	2010	8	18	102	C11A0001	79.195831	1.9798958	87
71	.	2010	7	34	45	C11A0001	85.445831	2.1361458	87
77	.	2010	2	12	27	C11A0001	85.445831	2.1361458	87
32	.	2010	9	11	16	C11A0001	85.445831	2.1361458	87
56	.	2010	7	38	49	C11A0001	85.445831	2.1361458	87
20	.	2010	7	28	50	C11A0001	70.4375	1.7609375	87
56	.	2010	5	47	50	C11A0001	70.4375	1.7609375	87
33	.	2010	4	6	25	C11A0001	70.4375	1.7609375	87
20	.	2010	3	17	22	C11A0001	70.4375	1.7609375	87
88	.	2010	5	8	15	C11A0001	61.291668	1.5322917	87
60	.	2010	7	48	37	C11A0001	61.291668	1.5322917	87
68	.	2010	8	31	70	C11A0001	61.291668	1.5322917	87
50	.	2010	7	29	25	C11A0001	63.720833	1.5930208	87
54	.	2010	3	16	38	C11A0001	63.720833	1.5930208	87
68	.	2010	5	26	26	C11A0001	63.720833	1.5930208	87
85	.	2010	5	47	62	C11A0001	63.720833	1.5930208	87
81	.	2010	20	28	22	C11A0001	71.237503	1.7809376	87
48	.	2010	7	52	70	C11A0001	71.237503	1.7809376	87
41	.	2010	7	43	68	C11A0001	71.237503	1.7809376	87
82	.	2010	4	19	30	C11A0001	91.150002	2.2787499	87
78	.	2010	9	26	46	C11A0001	91.150002	2.2787499	87
54	.	2010	6	14	17	C11A0001	96.887497	2.4221876	87
56	.	2010	6	9	8	C11A0001	74.341667	1.8585417	87
64	.	2010	4	25	26	C11A0001	74.341667	1.8585417	87
33	.	2010	4	27	33	C11A0001	68.48333	1.7120833	87
69	.	2010	12	30	32	C11A0001	68.48333	1.7120833	87
53	.	2010	5	68	45	C11A0001	68.48333	1.7120833	87
82	.	2010	10	27	50	C11A0001	68.48333	1.7120833	87
30	.	2010	7	11	14	C11A0001	68.566666	1.7141666	87
53	.	2010	5	59	62	C11A0001	68.566666	1.7141666	87
86	.	2010	5	29	38	C11A0001	68.566666	1.7141666	87
80	.	2010	4	16	34	C11A0001	70.379166	1.7594792	87
55	.	2010	10	22	28	C11A0001	70.379166	1.7594792	87
62	.	2010	9	9	49	C11A0001	70.379166	1.7594792	87
70	.	2010	8	26	57	C11A0001	81	2.0250001	87
59	.	2010	4	35	95	C11A0001	81	2.0250001	87
1	.	2010	32	75	70	C11A0001	81	2.0250001	87
84	.	2010	6	44	67	C11A0001	81	2.0250001	87
69	.	2010	6	28	77	C11A0001	81	2.0250001	87
68	.	2010	6	23	36	C11A0001	81	2.0250001	87
63	.	2010	11	21	37	C11A0001	80.345833	2.0086458	87
49	.	2010	10	54	100	C11A0001	80.345833	2.0086458	87
80	.	2010	5	14	53	C11A0001	68.425003	1.7106251	87
39	.	2010	7	17	25	C11A0001	68.425003	1.7106251	87
68	.	2010	7	22	40	C11A0001	68.425003	1.7106251	87
70	.	2010	3	8	11	C11A0001	68.425003	1.7106251	87
70	.	2010	5	19	33	C11A0001	54.316666	1.3579167	87
57	.	2010	6	32	15	C11A0001	54.316666	1.3579167	87
36	.	2010	7	15	56	C11A0001	54.316666	1.3579167	87
75	.	2010	10	18	20	C11A0001	54.316666	1.3579167	87
33	.	2010	9	23	54	C11A0001	54.316666	1.3579167	87
74	.	2010	5	24	25	C11A0001	52.220833	1.3055208	87
19	.	2010	6	36	25	C11A0001	52.220833	1.3055208	87
57	.	2010	9	30	35	C11A0001	52.220833	1.3055208	87
58	.	2010	5	43	33	C11A0001	60.791668	1.5197917	87
53	.	2010	5	41	52	C11A0001	76.5	1.9125	87
61	.	2010	8	17	27	C11A0001	76.5	1.9125	87
30	.	2010	10	46	50	C11A0001	76.5	1.9125	87
65	.	2010	5	27	35	C11A0001	76.5	1.9125	87
70	.	2010	6	30	65	C11A0001	80.808334	2.0202084	87
68	.	2010	6	12	29	C11A0001	80.808334	2.0202084	87
57	.	2010	5	14	33	C11A0001	80.808334	2.0202084	87
57	.	2010	4	12	20	C11A0001	67.375	1.684375	87
54	.	2010	3	25	14	C11A0001	67.375	1.684375	87
71	.	2010	5	58	83	C11A0001	67.375	1.684375	87
88	.	2010	8	35	35	C11A0001	67.375	1.684375	87
70	.	2010	7	9	25	C11A0001	67.375	1.684375	87
2	.	2010	9	16	31	C11A0001	67.375	1.684375	87
39	.	2010	4	29	36	C11A0001	67.375	1.684375	87
29	.	2010	6	37	47	C11A0001	56.104168	1.4026042	87
48	.	2010	1	9	19	C11A0001	56.104168	1.4026042	87
71	.	2010	4	26	23	C11A0001	54.683334	1.3670833	87
66	.	2010	6	11	42	C11A0001	61.820835	1.5455208	87
77	.	2010	6	15	32	C11A0001	61.820835	1.5455208	87
50	.	2010	3	14	10	C11A0001	62.495834	1.5623958	87
46	.	2010	4	47	59	C11A0001	52.729168	1.3182292	87
39	.	2010	6	34	50	C11A0001	52.729168	1.3182292	87
87	.	2010	7	37	37	C11A0001	52.729168	1.3182292	87
73	.	2010	5	13	28	C11A0001	52.729168	1.3182292	87
75	.	2010	7	27	36	C11A0001	52.729168	1.3182292	87
39	.	2010	4	16	23	C11A0001	48.970833	1.2242708	87
50	.	2010	3	14	17	C11A0001	48.970833	1.2242708	87
66	.	2010	11	36	26	C11A0001	40.004166	1.0001042	87
61	.	2010	4	22	32	C11A0001	40.712502	1.0178125	87
19	.	2010	4	20	16	C11A0001	40.712502	1.0178125	87
68	.	2010	7	26	12	C11A0001	40.712502	1.0178125	87
37	.	2010	3	13	20	C11A0001	40.712502	1.0178125	87
58	.	2010	8	27	33	C11A0001	45.933334	1.1483333	87
44	.	2010	7	25	35	C11A0001	45.933334	1.1483333	87
23	.	2010	6	11	15	C11A0001	45.933334	1.1483333	87
70	.	2010	5	16	27	C11A0001	42.112499	1.0528125	87
74	.	2010	8	16	34	C11A0001	42.112499	1.0528125	87
30	.	2010	6	43	30	C11A0001	40.599998	1.015	87
66	.	2010	5	20	30	C11A0001	40.599998	1.015	87
65	.	2010	6	19	15	C11A0001	40.554165	1.0138541	87
48	.	2010	6	25	26	C11A0001	40.554165	1.0138541	87
69	.	2010	7	34	30	C11A0001	49.637501	1.2409375	87
63	.	2010	5	16	37	C11A0001	49.637501	1.2409375	87
68	.	2010	11	40	35	C11A0001	49.637501	1.2409375	87
90	.	2010	8	53	88	C11A0001	49.637501	1.2409375	87
59	.	2010	25	37	80	C11A0001	49.637501	1.2409375	87
69	.	2010	7	27	70	C11A0001	49.637501	1.2409375	87
24	.	2010	4	46	93	C11A0001	75.770836	1.8942709	87
85	.	2010	5	32	69	C11A0001	75.770836	1.8942709	87
32	.	2010	1	19	220	C11A0001	75.770836	1.8942709	87
72	.	2010	15	12	54	C11A0001	75.770836	1.8942709	87
30	.	2010	1	19	220	C11A0001	75.770836	1.8942709	87
66	.	2010	4	22	58	C11A0001	75.770836	1.8942709	87
60	.	2010	7	54	52	C11A0001	81.666664	2.0416667	87
21	.	2010	7	16	52	C11A0001	81.666664	2.0416667	87
68	.	2010	6	42	7	C11A0001	81.666664	2.0416667	87
29	.	2010	8	9	13	C11A0001	81.666664	2.0416667	87
69	.	2010	6	31	60	C11A0001	81.666664	2.0416667	87
23	.	2010	17	1	12	C11A0001	81.666664	2.0416667	87
59	.	2010	11	20	20	C11A0001	81.666664	2.0416667	87
71	.	2010	7	30	38	C11A0001	68.658333	1.7164583	87
80	.	2010	6	16	21	C11A0001	68.658333	1.7164583	87
28	.	2010	4	28	55	C11A0001	68.658333	1.7164583	87
74	.	2010	5	24	57	C11A0001	68.658333	1.7164583	87
36	.	2010	7	19	17	C11A0001	66.95417	1.6738541	87
43	.	2010	6	14	13	C11A0001	61.554165	1.5388541	87
85	.	2010	3	26	30	C11A0001	73.75	1.84375	87
66	.	2010	6	33	34	C11A0001	73.75	1.84375	87
77	.	2010	7	20	60	C11A0001	73.75	1.84375	87
51	.	2010	6	10	40	C11A0001	73.75	1.84375	87
84	.	2010	6	45	33	C11A0001	73.75	1.84375	87
47	.	2010	7	27	25	C11A0001	73.75	1.84375	87
76	.	2010	17	42	78	C11A0001	101.25833	2.5314584	87
25	.	2010	8	46	38	C11A0001	101.25833	2.5314584	87
28	.	2010	3	4	55	C11A0001	101.25833	2.5314584	87
48	.	2010	11	33	65	C11A0001	101.25833	2.5314584	87
27	.	2010	5	2	18	C11A0001	101.25833	2.5314584	87
35	.	2010	4	10	45	C11A0001	101.25833	2.5314584	87
63	.	2010	1	6	27	C11A0001	95.629166	2.3907292	87
54	.	2010	10	32	50	C11A0001	95.629166	2.3907292	87
76	.	2010	10	28	28	C11A0001	67.308334	1.6827084	87
88	.	2010	9	47	60	C11A0001	67.308334	1.6827084	87
47	.	2010	8	16	28	C11A0001	67.308334	1.6827084	87
59	.	2010	7	42	33	C11A0001	63.195835	1.5798959	87
59	.	2010	4	14	13	C11A0001	63.195835	1.5798959	87
63	.	2010	7	16	17	C11A0001	63.195835	1.5798959	87
72	.	2010	5	16	25	C11A0001	63.195835	1.5798959	87
59	.	2010	6	11	52	C11A0001	63.195835	1.5798959	87
51	.	2010	5	14	28	C11A0001	63.195835	1.5798959	87
81	.	2010	6	12	15	C11A0001	65.283333	1.6320833	87
60	.	2010	7	13	11	C11A0001	65.283333	1.6320833	87
59	.	2010	8	26	16	C11A0001	65.283333	1.6320833	87
9	.	2010	7	36	62	C11A0001	65.283333	1.6320833	87
53	.	2010	7	35	97	C11A0001	69.800003	1.745	87
49	.	2010	9	30	60	C11A0001	69.800003	1.745	87
54	.	2010	10	60	0	C11A0001	69.800003	1.745	87
71	.	2010	6	25	60	C11A0001	69.800003	1.745	87
61	.	2010	9	15	27	C11A0001	83.083336	2.0770833	87
73	.	2010	5	13	50	C11A0001	83.083336	2.0770833	87
61	.	2010	13	29	31	C11A0001	83.083336	2.0770833	87
73	.	2010	14	53	41	C11A0001	83.083336	2.0770833	87
77	.	2010	6	21	50	C11A0001	83.083336	2.0770833	87
60	.	2010	5	52	55	C11A0001	77.70417	1.9426042	87
48	.	2010	8	21	33	C11A0001	80.137497	2.0034375	87
61	.	2010	4	7	26	C11A0001	80.137497	2.0034375	87
47	.	2010	7	9	12	C11A0001	80.137497	2.0034375	87
60	.	2010	9	17	26	C11A0001	80.137497	2.0034375	87
85	.	2010	11	16	40	C11A0001	80.137497	2.0034375	87
81	.	2010	5	23	43	C11A0001	80.137497	2.0034375	87
52	.	2010	9	27	36	C11A0001	70.791664	1.7697916	87
44	.	2010	6	9	12	C11A0001	70.791664	1.7697916	87
56	.	2010	6	19	15	C11A0001	72.683334	1.8170834	87
46	.	2010	2	0	0	C11A0001	72.683334	1.8170834	87
64	.	2010	2	29	27	C11A0001	72.683334	1.8170834	87
64	.	2010	8	15	14	C11A0001	79.091667	1.9772917	87
88	.	2010	11	50	126	C11A0001	79.091667	1.9772917	87
66	.	2010	4	30	15	C11A0001	79.091667	1.9772917	87
57	.	2010	6	38	40	C11A0001	88.04583	2.2011459	87
54	.	2010	8	12	43	C11A0001	88.04583	2.2011459	87
70	.	2010	5	30	68	C11A0001	88.04583	2.2011459	87
69	.	2010	5	15	55	C11A0001	88.04583	2.2011459	87
70	.	2010	9	35	80	C11A0001	88.04583	2.2011459	87
67	.	2010	5	24	20	C11A0001	88.04583	2.2011459	87
70	.	2010	4	16	31	C11A0001	80.73333	2.0183334	87
36	.	2010	9	21	50	C11A0001	80.73333	2.0183334	87
50	.	2010	11	39	36	C11A0001	73.35833	1.8339584	87
35	.	2010	2	10	11	C11A0001	73.35833	1.8339584	87
2	.	2010	4	7	15	C11A0001	72.625	1.815625	87
71	.	2010	13	35	35	C11A0001	72.625	1.815625	87
25	.	2010	7	24	45	C11A0001	72.625	1.815625	87
1	.	2010	7	14	20	C11A0001	72.625	1.815625	87
24	.	2010	3	10	27	C11A0001	67.308334	1.6827084	87
57	.	2010	7	15	23	C11A0001	73.808334	1.8452083	87
47	.	2010	24	33	86	C11A0001	73.808334	1.8452083	87
52	.	2010	5	44	80	C11A0001	73.808334	1.8452083	87
17	.	2010	7	14	107	C11A0001	85.35833	2.1339583	87
84	.	2010	7	35	44	C11A0001	85.35833	2.1339583	87
62	.	2010	7	31	48	C11A0001	85.35833	2.1339583	87
72	.	2010	6	50	70	C11A0001	85.35833	2.1339583	87
78	.	2010	7	43	42	C11A0001	85.35833	2.1339583	87
78	.	2010	4	21	55	C11A0001	85.35833	2.1339583	87
69	.	2010	6	56	147	C11A0001	79.570831	1.9892708	87
55	.	2010	10	37	25	C11A0001	79.570831	1.9892708	87
75	.	2010	15	12	50	C11A0001	79.570831	1.9892708	87
77	.	2010	7	59	52	C11A0001	79.570831	1.9892708	87
71	.	2010	7	18	20	C11A0001	59.900002	1.4975001	87
77	.	2010	10	18	40	C11A0001	59.900002	1.4975001	87
35	.	2010	7	13	5	C11A0001	59.900002	1.4975001	87
58	.	2010	10	18	17	C11A0001	59.900002	1.4975001	87
82	.	2010	4	44	43	C11A0001	54.416668	1.3604167	87
69	.	2010	5	22	17	C11A0001	54.416668	1.3604167	87
78	.	2010	6	31	25	C11A0001	58.637501	1.4659375	87
56	.	2010	5	32	30	C11A0001	62.008335	1.5502083	87
74	.	2010	7	22	16	C11A0001	62.008335	1.5502083	87
71	.	2010	6	85	55	C11A0001	64.849998	1.62125	87
64	.	2010	5	26	30	C11A0001	64.849998	1.62125	87
69	.	2010	9	39	31	C11A0001	64.849998	1.62125	87
50	.	2010	3	48	69	C11A0001	64.849998	1.62125	87
51	.	2010	8	64	105	C11A0001	64.849998	1.62125	87
66	.	2010	10	75	85	C11A0001	61.445835	1.5361458	87
74	.	2010	2	23	23	C11A0001	61.445835	1.5361458	87
28	.	2010	2	15	26	C11A0001	58.008335	1.4502083	87
46	.	2010	6	12	46	C11A0001	58.008335	1.4502083	87
74	.	2010	10	56	50	C11A0001	58.008335	1.4502083	87
63	.	2010	10	31	30	C11A0001	58.008335	1.4502083	87
72	.	2010	3	19	16	C11A0001	53.862499	1.3465625	87
35	.	2010	4	12	15	C11A0001	53.862499	1.3465625	87
81	.	2010	4	12	24	C11A0001	49.791668	1.2447916	87
8	.	2010	5	37	35	C11A0001	61.337502	1.5334375	87
78	.	2010	5	13	27	C11A0001	61.116665	1.5279167	87
72	.	2010	8	16	48	C11A0001	61.116665	1.5279167	87
67	.	2010	9	54	70	C11A0001	61.116665	1.5279167	87
70	.	2010	8	47	47	C11A0001	61.116665	1.5279167	87
87	.	2010	5	19	34	C11A0001	53.895832	1.3473959	87
62	.	2010	7	17	45	C11A0001	53.895832	1.3473959	87
11	.	2010	8	40	25	C11A0001	53.895832	1.3473959	87
4	.	2010	6	25	36	C11A0001	53.895832	1.3473959	87
1	.	2010	6	29	10	C11A0001	51.504166	1.2876042	87
82	.	2010	4	24	34	C11A0001	51.504166	1.2876042	87
48	.	2010	7	10	14	C11A0001	51.504166	1.2876042	87
28	.	2010	5	32	25	C11A0001	56.679165	1.4169792	87
64	.	2010	8	46	30	C11A0001	65.29583	1.6323959	87
78	.	2010	1	0	0	C11A0001	65.29583	1.6323959	87
73	.	2010	4	23	34	C11A0001	65.29583	1.6323959	87
65	.	2010	6	29	25	C11A0001	65.29583	1.6323959	87
86	.	2010	7	31	84	C11A0001	95.958336	2.3989584	87
65	.	2010	19	27	103	C11A0001	95.958336	2.3989584	87
65	.	2010	6	40	116	C11A0001	95.958336	2.3989584	87
81	.	2010	7	26	40	C11A0001	95.958336	2.3989584	87
54	.	2010	19	21	90	C11A0001	95.958336	2.3989584	87
69	.	2010	9	41	40	C11A0001	74.35833	1.8589584	87
46	.	2010	7	12	20	C11A0001	74.35833	1.8589584	87
71	.	2010	7	29	48	C11A0001	74.35833	1.8589584	87
53	.	2010	5	22	88	C11A0001	71.383331	1.7845833	87
55	.	2010	7	26	67	C11A0001	72.816666	1.8204167	87
66	.	2010	6	9	31	C11A0001	72.816666	1.8204167	87
36	.	2010	10	20	37	C11A0001	72.816666	1.8204167	87
77	.	2010	5	29	28	C11A0001	87.654167	2.1913543	87
57	.	2010	7	29	57	C11A0001	87.654167	2.1913543	87
79	.	2010	4	25	15	C11A0001	87.654167	2.1913543	87
67	.	2010	11	19	24	C11A0001	87.654167	2.1913543	87
66	.	2010	7	46	65	C11A0001	87.654167	2.1913543	87
39	.	2010	6	10	40	C11A0001	87.654167	2.1913543	87
69	.	2010	13	10	14	C11A0001	104.25	2.60625	87
82	.	2010	4	26	95	C11A0001	104.25	2.60625	87
52	.	2010	7	27	94	C11A0001	104.25	2.60625	87
53	.	2010	6	39	60	C11A0001	91.683334	2.2920833	87
80	.	2010	5	49	82	C11A0001	91.683334	2.2920833	87
5	.	2010	5	23	51	C11A0001	58.783333	1.4695834	87
73	.	2010	6	23	26	C11A0001	58.783333	1.4695834	87
63	.	2010	5	8	19	C11A0001	58.783333	1.4695834	87
71	.	2010	9	20	16	C11A0001	53.033333	1.3258333	87
58	.	2010	5	32	42	C11A0001	55.616665	1.3904166	87
66	.	2010	7	25	30	C11A0001	62.566666	1.5641667	87
72	.	2010	6	35	39	C11A0001	62.566666	1.5641667	87
56	.	2010	8	19	30	C11A0001	62.566666	1.5641667	87
76	.	2010	6	65	95	C11A0001	62.566666	1.5641667	87
78	.	2010	22	119	119	C11A0001	62.566666	1.5641667	87
48	.	2010	9	21	100	C11A0001	68.400002	1.71	87
66	.	2010	7	20	70	C11A0001	68.400002	1.71	87
49	.	2010	3	12	69	C11A0001	68.400002	1.71	87
2	.	2010	6	17	26	C11A0001	68.400002	1.71	87
74	.	2010	11	43	83	C11A0001	75.283333	1.8820833	87
23	.	2010	8	17	64	C11A0001	75.283333	1.8820833	87
46	.	2010	4	20	25	C11A0001	75.283333	1.8820833	87
63	.	2010	7	8	28	C11A0001	74.025002	1.850625	87
70	.	2010	6	19	35	C11A0001	74.025002	1.850625	87
46	.	2010	6	19	18	C11A0001	74.025002	1.850625	87
26	.	2010	6	15	30	C11A0001	72.925003	1.823125	87
68	.	2010	7	46	39	C11A0001	72.925003	1.823125	87
29	.	2010	9	28	25	C11A0001	73.262497	1.8315625	87
86	.	2010	6	43	33	C11A0001	79.64167	1.9910417	87
69	.	2010	5	37	16	C11A0001	79.64167	1.9910417	87
3	.	2010	4	18	18	C11A0001	79.64167	1.9910417	87
73	.	2010	4	27	25	C11A0001	79.64167	1.9910417	87
66	.	2010	12	32	37	C11A0001	79.64167	1.9910417	87
82	.	2010	6	16	30	C11A0001	79.64167	1.9910417	87
67	.	2010	6	21	80	C11A0001	79.64167	1.9910417	87
64	.	2010	6	80	100	C11A0001	79.64167	1.9910417	87
83	.	2010	5	22	15	C11A0001	78.35833	1.9589584	87
49	.	2010	5	51	120	C11A0001	78.35833	1.9589584	87
33	.	2010	8	33	30	C11A0001	78.35833	1.9589584	87
54	.	2010	5	35	58	C11A0001	50.679165	1.2669792	87
46	.	2010	5	16	17	C11A0001	50.679165	1.2669792	87
48	.	2010	5	28	40	C11A0001	50.679165	1.2669792	87
53	.	2010	6	27	32	C11A0001	48.854168	1.2213541	87
71	.	2010	4	17	20	C11A0001	63.087502	1.5771875	87
74	.	2010	8	32	25	C11A0001	63.087502	1.5771875	87
86	.	2010	7	29	46	C11A0001	80.770836	2.0192709	87
70	.	2010	7	13	42	C11A0001	80.770836	2.0192709	87
72	.	2010	14	32	63	C11A0001	80.770836	2.0192709	87
62	.	2010	7	19	20	C11A0001	80.770836	2.0192709	87
69	.	2010	9	23	35	C11A0001	74.283333	1.8570833	87
50	.	2010	2	26	30	C11A0001	74.283333	1.8570833	87
70	.	2010	7	43	67	C11A0001	74.283333	1.8570833	87
17	.	2010	4	50	55	C11A0001	74.283333	1.8570833	87
43	.	2010	6	31	35	C11A0001	59.516666	1.4879167	87
77	.	2010	5	22	20	C11A0001	59.516666	1.4879167	87
50	.	2010	4	19	42	C11A0001	59.516666	1.4879167	87
76	.	2010	6	23	35	C11A0001	58.029167	1.4507291	87
48	.	2010	0	0	0	C11A0001	58.029167	1.4507291	87
58	.	2010	7	13	15	C11A0001	65.129166	1.6282291	87
76	.	2010	6	12	26	C11A0001	65.129166	1.6282291	87
68	.	2010	7	21	35	C11A0001	65.129166	1.6282291	87
49	.	2010	8	22	0	C11A0001	65.129166	1.6282291	87
69	.	2010	3	29	85	C11A0001	65.129166	1.6282291	87
70	.	2010	5	11	22	C11A0001	69.550003	1.73875	87
63	.	2010	3	59	63	C11A0001	69.550003	1.73875	87
65	.	2010	13	38	68	C11A0001	56.229168	1.4057292	87
64	.	2010	10	22	30	C11A0001	56.229168	1.4057292	87
54	.	2010	9	24	14	C11A0001	53.391666	1.3347917	87
69	.	2010	5	19	13	C11A0001	54.366665	1.3591666	87
23	.	2010	6	11	20	C11A0001	70.479164	1.7619792	87
85	.	2010	7	31	45	C11A0001	70.479164	1.7619792	87
27	.	2010	2	19	5	C11A0001	70.479164	1.7619792	87
60	.	2010	4	19	10	C11A0001	70.479164	1.7619792	87
91	.	2010	4	16	57	C11A0001	68.941666	1.7235416	87
75	.	2010	5	27	39	C11A0001	68.941666	1.7235416	87
22	.	2010	7	10	15	C11A0001	50.700001	1.2675	87
33	.	2010	5	20	20	C11A0001	50.700001	1.2675	87
72	.	2010	5	42	71	C11A0001	50.700001	1.2675	87
56	.	2010	5	13	15	C11A0001	44.150002	1.10375	87
68	.	2010	8	15	26	C11A0001	44.150002	1.10375	87
74	.	2010	7	32	27	C11A0001	43.079166	1.0769792	87
48	.	2010	5	23	28	C11A0001	43.079166	1.0769792	87
74	.	2010	6	30	43	C11A0001	57.6875	1.4421875	87
33	.	2010	6	24	17	C11A0001	57.6875	1.4421875	87
3	.	2010	7	24	43	C11A0001	57.6875	1.4421875	87
54	.	2010	4	63	40	C11A0001	57.6875	1.4421875	87
74	.	2010	5	24	27	C11A0001	57.6875	1.4421875	87
25	.	2010	7	5	32	C11A0001	82.925003	2.0731251	87
57	.	2010	5	58	50	C11A0001	82.925003	2.0731251	87
9	.	2010	5	14	127	C11A0001	82.925003	2.0731251	87
20	.	2010	6	12	46	C11A0001	82.925003	2.0731251	87
84	.	2010	6	45	107	C11A0001	82.925003	2.0731251	87
31	.	2010	5	41	40	C11A0001	82.925003	2.0731251	87
57	.	2010	7	27	40	C11A0001	100.92083	2.5230207	87
61	.	2010	10	35	51	C11A0001	100.92083	2.5230207	87
26	.	2010	4	10	54	C11A0001	100.92083	2.5230207	87
88	.	2010	7	32	50	C11A0001	100.92083	2.5230207	87
74	.	2010	7	40	41	C11A0001	100.92083	2.5230207	87
85	.	2010	11	25	40	C11A0001	100.92083	2.5230207	87
72	.	2010	28	18	71	C11A0001	100.92083	2.5230207	87
72	.	2010	6	16	31	C11A0001	79.870834	1.9967709	87
87	.	2010	3	21	40	C11A0001	79.870834	1.9967709	87
54	.	2010	6	31	16	C11A0001	65.6875	1.6421875	87
56	.	2010	9	32	35	C11A0001	67.849998	1.69625	87
12	.	2010	5	9	17	C11A0001	82.883331	2.0720832	87
28	.	2010	6	21	19	C11A0001	82.883331	2.0720832	87
63	.	2010	5	44	30	C11A0001	82.883331	2.0720832	87
73	.	2010	6	46	46	C11A0001	82.883331	2.0720832	87
71	.	2010	6	29	30	C11A0001	92.091667	2.3022916	87
81	.	2010	4	26	48	C11A0001	92.091667	2.3022916	87
69	.	2010	5	28	58	C11A0001	92.091667	2.3022916	87
58	.	2010	5	17	52	C11A0001	92.091667	2.3022916	87
56	.	2010	7	31	46	C11A0001	84.987503	2.1246874	87
54	.	2010	6	27	45	C11A0001	84.987503	2.1246874	87
79	.	2010	6	44	95	C11A0001	84.987503	2.1246874	87
40	.	2010	5	29	22	C11A0001	72.012497	1.8003125	87
48	.	2010	10	11	15	C11A0001	63.012501	1.5753125	87
87	.	2010	5	15	19	C11A0001	55.908333	1.3977083	87
67	.	2010	6	46	82	C11A0001	66.820831	1.6705208	87
73	.	2010	11	17	58	C11A0001	66.820831	1.6705208	87
29	.	2010	7	15	16	C11A0001	66.820831	1.6705208	87
55	.	2010	11	46	41	C11A0001	66.820831	1.6705208	87
57	.	2010	4	28	114	C11A0001	78.64167	1.9660417	87
72	.	2010	6	43	58	C11A0001	78.64167	1.9660417	87
64	.	2010	5	49	55	C11A0001	89.120834	2.2280209	87
70	.	2010	8	52	43	C11A0001	89.120834	2.2280209	87
18	.	2010	2	6	14	C11A0001	89.120834	2.2280209	87
75	.	2010	7	32	48	C11A0001	71.870834	1.7967708	87
86	.	2010	7	74	0	C11A0001	71.870834	1.7967708	87
56	.	2010	8	43	65	C11A0001	71.870834	1.7967708	87
70	.	2010	6	20	53	C11A0001	62.279167	1.5569792	87
65	.	2010	6	5	15	C11A0001	62.279167	1.5569792	87
28	.	2010	3	10	13	C11A0001	62.279167	1.5569792	87
24	.	2010	3	14	11	C11A0001	60.816666	1.5204166	87
68	.	2010	4	18	30	C11A0001	60.816666	1.5204166	87
71	.	2010	20	55	77	C11A0001	68.245834	1.7061459	87
1	.	2010	4	12	33	C11A0001	68.245834	1.7061459	87
70	.	2010	6	31	64	C11A0001	68.245834	1.7061459	87
65	.	2010	7	23	32	C11A0001	68.245834	1.7061459	87
32	.	2010	9	10	32	C11A0001	68.245834	1.7061459	87
87	.	2010	6	40	13	C11A0001	79.758331	1.9939584	87
52	.	2010	5	44	65	C11A0001	73.191666	1.8297917	87
49	.	2010	9	71	91	C11A0001	73.191666	1.8297917	87
57	.	2010	4	30	70	C11A0001	73.191666	1.8297917	87
63	.	2010	10	61	93	C11A0001	73.191666	1.8297917	87
84	.	2010	5	26	50	C11A0001	73.191666	1.8297917	87
19	.	2010	4	16	15	C11A0001	51.875	1.296875	87
73	.	2010	4	20	36	C11A0001	55.587502	1.3896875	87
79	.	2010	6	15	20	C11A0001	55.587502	1.3896875	87
69	.	2010	7	40	39	C11A0001	66.612503	1.6653125	87
76	.	2010	10	13	42	C11A0001	66.612503	1.6653125	87
76	.	2010	8	51	70	C11A0001	66.612503	1.6653125	87
60	.	2010	7	52	55	C11A0001	66.612503	1.6653125	87
77	.	2010	14	32	138	C11A0001	66.612503	1.6653125	87
26	.	2010	4	23	45	C11A0001	66.612503	1.6653125	87
53	.	2010	9	23	80	C11A0001	66.612503	1.6653125	87
58	.	2010	1	20	15	C11A0001	66.612503	1.6653125	87
69	.	2010	5	39	48	C11A0001	66.612503	1.6653125	87
72	.	2010	5	19	86	C11A0001	81.212502	2.0303125	87
89	.	2010	7	27	34	C11A0001	81.212502	2.0303125	87
67	.	2010	4	44	66	C11A0001	76.145836	1.9036459	87
26	.	2010	6	10	54	C11A0001	76.145836	1.9036459	87
54	.	2010	4	35	40	C11A0001	61.458332	1.5364584	87
74	.	2010	7	63	55	C11A0001	59.758335	1.4939584	87
90	.	2010	4	12	31	C11A0001	62.433334	1.5608333	87
30	.	2010	8	12	18	C11A0001	62.433334	1.5608333	87
83	.	2010	11	46	56	C11A0001	62.433334	1.5608333	87
51	.	2010	8	12	39	C11A0001	62.433334	1.5608333	87
59	.	2010	5	8	42	C11A0001	65.662498	1.6415625	87
69	.	2010	4	8	20	C11A0001	65.662498	1.6415625	87
77	.	2010	5	26	22	C11A0001	65.662498	1.6415625	87
23	.	2010	4	30	59	C11A0001	65.662498	1.6415625	87
69	.	2010	4	29	34	C11A0001	59.204166	1.4801042	87
3	.	2010	5	12	10	C11A0001	59.204166	1.4801042	87
40	.	2010	4	7	30	C11A0001	59.204166	1.4801042	87
78	.	2010	4	49	62	C11A0001	56.604168	1.4151042	87
26	.	2010	8	18	43	C11A0001	65.333336	1.6333333	87
64	.	2010	5	30	60	C11A0001	65.333336	1.6333333	87
42	.	2010	2	10	18	C11A0001	65.333336	1.6333333	87
31	.	2010	5	34	103	C11A0001	65.333336	1.6333333	87
69	.	2010	10	53	48	C11A0001	65.333336	1.6333333	87
69	.	2010	5	32	26	C11A0001	62.104168	1.5526042	87
59	.	2010	5	15	18	C11A0001	62.104168	1.5526042	87
10	.	2010	12	28	53	C11A0001	62.104168	1.5526042	87
4	.	2010	9	17	18	C11A0001	62.104168	1.5526042	87
25	.	2010	9	20	70	C11A0001	56.933334	1.4233333	87
70	.	2010	6	42	37	C11A0001	56.933334	1.4233333	87
74	.	2010	7	36	21	C11A0001	56.933334	1.4233333	87
62	.	2010	5	18	30	C11A0001	56.933334	1.4233333	87
77	.	2010	5	27	27	C11A0001	37.5	.9375	87
50	.	2010	4	9	41	C11A0001	37.5	.9375	87
66	.	2010	8	31	29	C11A0001	37.5	.9375	87
62	.	2010	11	35	32	C11A0001	37.5	.9375	87
83	.	2010	9	27	40	C11A0001	37.5	.9375	87
71	.	2010	5	11	23	C11A0001	36.337502	.90843749	87
33	.	2010	7	22	25	C11A0001	34.358334	.85895836	87
26	.	2010	5	19	29	C11A0001	51.095833	1.2773958	87
69	.	2010	7	45	45	C11A0001	51.095833	1.2773958	87
73	.	2010	13	42	39	C11A0001	51.095833	1.2773958	87
55	.	2010	30	9	38	C11A0001	51.095833	1.2773958	87
3	.	2010	3	20	27	C11A0001	84.245834	2.1061459	87
8	.	2010	6	46	61	C11A0001	84.245834	2.1061459	87
72	.	2010	4	22	47	C11A0001	83.133331	2.0783334	87
38	.	2010	2	15	23	C11A0001	83.133331	2.0783334	87
29	.	2010	9	38	78	C11A0001	83.133331	2.0783334	87
7	.	2010	5	56	54	C11A0001	83.133331	2.0783334	87
32	.	2010	6	26	39	C11A0001	83.133331	2.0783334	87
46	.	2010	6	43	20	C11A0001	68.925003	1.723125	87
25	.	2010	3	9	22	C11A0001	68.925003	1.723125	87
62	.	2010	6	20	22	C11A0001	69.26667	1.7316667	87
33	.	2010	3	7	31	C11A0001	69.26667	1.7316667	87
54	.	2010	10	23	0	C11A0001	61.683334	1.5420834	87
52	.	2010	6	32	42	C11A0001	61.683334	1.5420834	87
4	.	2010	6	15	42	C11A0001	61.683334	1.5420834	87
66	.	2010	5	37	20	C11A0001	69.416664	1.7354167	87
70	.	2010	12	25	43	C11A0001	69.416664	1.7354167	87
21	.	2010	5	39	34	C11A0001	69.416664	1.7354167	87
83	.	2010	10	29	22	C11A0001	82.012497	2.0503125	87
2	.	2010	7	22	45	C11A0001	82.012497	2.0503125	87
78	.	2010	12	30	40	C11A0001	82.012497	2.0503125	87
22	.	2010	6	19	30	C11A0001	78.849998	1.9712501	87
7	.	2010	8	7	13	C11A0001	56.575001	1.4143749	87
24	.	2010	11	47	85	C11A0001	56.575001	1.4143749	87
65	.	2010	9	20	35	C11A0001	56.575001	1.4143749	87
56	.	2010	9	23	32	C11A0001	52.349998	1.30875	87
51	.	2010	10	18	35	C11A0001	52.349998	1.30875	87
69	.	2010	6	25	23	C11A0001	47.191666	1.1797917	87
75	.	2010	11	37	35	C11A0001	47.191666	1.1797917	87
55	.	2010	4	12	23	C11A0001	50.716667	1.2679167	87
65	.	2010	5	60	69	C11A0001	50.716667	1.2679167	87
30	.	2010	8	13	7	C11A0001	50.716667	1.2679167	87
42	.	2010	7	36	73	C11A0001	68.625	1.715625	87
80	.	2010	13	13	60	C11A0001	68.625	1.715625	87
1	.	2010	44	83	54	C11A0001	59.683334	1.4920833	87
29	.	2010	5	9	18	C11A0001	59.683334	1.4920833	87
61	.	2010	12	24	14	C11A0001	59.683334	1.4920833	87
57	.	2010	6	18	35	C11A0001	59.683334	1.4920833	87
55	.	2010	5	24	12	C11A0001	59.683334	1.4920833	87
72	.	2010	16	13	38	C11A0001	59.683334	1.4920833	87
91	.	2010	12	28	51	C11A0001	59.683334	1.4920833	87
69	.	2010	6	18	37	C11A0001	54.845833	1.3711458	87
67	.	2010	6	23	42	C11A0001	54.845833	1.3711458	87
65	.	2010	12	34	57	C11A0001	57.75	1.44375	87
86	.	2010	8	21	30	C11A0001	57.75	1.44375	87
73	.	2010	4	37	30	C11A0001	63.383335	1.5845833	87
57	.	2010	7	9	14	C11A0001	63.383335	1.5845833	87
80	.	2010	11	53	27	C11A0001	63.383335	1.5845833	87
56	.	2010	10	32	40	C11A0001	63.383335	1.5845833	87
6	.	2010	6	28	49	C11A0001	63.383335	1.5845833	87
47	.	2010	5	35	38	C11A0001	63.383335	1.5845833	87
51	.	2010	12	55	45	C11A0001	63.383335	1.5845833	87
69	.	2010	9	44	35	C11A0001	70.583336	1.7645833	87
48	.	2010	6	9	21	C11A0001	70.583336	1.7645833	87
70	.	2010	5	38	36	C11A0001	70.583336	1.7645833	87
15	.	2010	4	6	53	C11A0001	70.583336	1.7645833	87
87	.	2010	8	28	20	C11A0001	70.583336	1.7645833	87
60	.	2010	8	50	40	C11A0001	70.583336	1.7645833	87
42	.	2010	6	38	52	C11A0001	76.85833	1.9214584	87
75	.	2010	9	33	116	C11A0001	76.85833	1.9214584	87
82	.	2010	5	32	20	C11A0001	76.85833	1.9214584	87
71	.	2010	6	63	128	C11A0001	76.85833	1.9214584	87
38	.	2010	6	6	21	C11A0001	66.666664	1.6666666	87
62	.	2010	6	22	30	C11A0001	66.666664	1.6666666	87
61	.	2010	5	9	35	C11A0001	56.75	1.41875	87
19	.	2010	6	39	75	C11A0001	56.75	1.41875	87
83	.	2010	12	42	30	C11A0001	56.75	1.41875	87
55	.	2010	5	21	22	C11A0001	51.958332	1.2989583	87
8	.	2010	8	18	70	C11A0001	51.958332	1.2989583	87
43	.	2010	10	23	8	C11A0001	51.958332	1.2989583	87
76	.	2010	9	40	23	C11A0001	65.025002	1.625625	87
22	.	2010	8	48	30	C11A0001	65.025002	1.625625	87
68	.	2010	15	16	41	C11A0001	65.025002	1.625625	87
63	.	2010	11	24	81	C11A0001	65.025002	1.625625	87
75	.	2010	1	44	32	C11A0001	65.025002	1.625625	87
80	.	2010	6	33	50	C11A0001	84.758331	2.1189582	87
85	.	2010	6	27	40	C11A0001	84.758331	2.1189582	87
96	.	2010	9	62	82	C11A0001	84.758331	2.1189582	87
43	.	2010	2	14	50	C11A0001	78.591667	1.9647917	87
24	.	2010	7	66	75	C11A0001	78.591667	1.9647917	87
50	.	2010	8	35	40	C11A0001	48.400002	1.21	87
1	.	2010	4	47	40	C11A0001	37.883335	.94708335	87
86	.	2010	6	43	15	C11A0001	37.883335	.94708335	87
49	.	2010	6	19	42	C11A0001	43.200001	1.08	87
61	.	2010	14	12	84	C11A0001	54.695835	1.3673959	87
29	.	2010	6	14	27	C11A0001	54.329166	1.3582292	87
52	.	2010	13	47	175	C11A0001	54.329166	1.3582292	87
42	.	2010	7	31	14	C11A0001	45.987499	1.1496875	87
50	.	2010	5	18	24	C11A0001	45.987499	1.1496875	87
71	.	2010	11	25	21	C11A0001	46.304165	1.1576042	87
76	.	2010	7	27	27	C11A0001	46.304165	1.1576042	87
55	.	2010	1	24	41	C11A0001	46.304165	1.1576042	87
80	.	2010	7	23	32	C11A0001	37.049999	.92624998	87
72	.	2010	4	13	17	C11A0001	40.220833	1.0055208	87
54	.	2010	8	18	39	C11A0001	46.758335	1.1689583	87
46	.	2010	5	37	50	C11A0001	46.758335	1.1689583	87
2	.	2010	7	82	133	C11A0001	50.537498	1.2634375	87
41	.	2010	8	20	0	C11A0001	49.75	1.24375	87
1	.	2010	8	4	28	C11A0001	49.75	1.24375	87
20	.	2010	6	1	14	C11A0001	49.75	1.24375	87
20	.	2010	4	12	11	C11A0001	49.75	1.24375	87
58	.	2010	8	16	23	C11A0001	49.75	1.24375	87
73	.	2010	8	11	15	C11A0001	53.779167	1.3444792	87
25	.	2010	5	21	26	C11A0001	52.608334	1.3152083	87
67	.	2010	11	14	44	C11A0001	52.608334	1.3152083	87
68	.	2010	5	32	31	C11A0001	52.608334	1.3152083	87
63	.	2010	8	18	12	C11A0001	52.608334	1.3152083	87
3	.	2010	6	12	21	C11A0001	52.608334	1.3152083	87
63	.	2010	8	26	65	C11A0001	62.900002	1.5725	87
60	.	2010	8	18	21	C11A0001	62.900002	1.5725	87
53	.	2010	6	32	42	C11A0001	72.020836	1.8005209	87
24	.	2010	9	40	78	C11A0001	72.020836	1.8005209	87
77	.	2010	9	28	38	C11A0001	72.020836	1.8005209	87
2	.	2010	6	14	35	C11A0001	72.020836	1.8005209	87
61	.	2010	10	27	38	C11A0001	67.3125	1.6828125	87
65	.	2010	16	28	38	C11A0001	67.3125	1.6828125	87
59	.	2010	8	47	80	C11A0001	67.3125	1.6828125	87
28	.	2010	2	30	24	C11A0001	53.204166	1.3301041	87
64	.	2010	5	29	22	C11A0001	53.204166	1.3301041	87
29	.	2010	4	9	11	C11A0001	53.204166	1.3301041	87
24	.	2010	6	31	25	C11A0001	53.204166	1.3301041	87
35	.	2010	6	16	17	C11A0001	53.204166	1.3301041	87
59	.	2010	9	42	33	C11A0001	56.370834	1.4092709	87
60	.	2010	5	20	75	C11A0001	56.370834	1.4092709	87
7	.	2010	3	11	24	C11A0001	56.370834	1.4092709	87
75	.	2010	5	31	28	C11A0001	56.370834	1.4092709	87
44	.	2010	12	18	10	C11A0001	56.370834	1.4092709	87
76	.	2010	5	24	78	C11A0001	65.699997	1.6425	87
58	.	2010	8	43	22	C11A0001	65.699997	1.6425	87
62	.	2010	15	35	53	C11A0001	65.699997	1.6425	87
81	.	2010	5	26	50	C11A0001	65.699997	1.6425	87
50	.	2010	8	57	92	C11A0001	82.275002	2.056875	87
43	.	2010	5	37	35	C11A0001	82.275002	2.056875	87
73	.	2010	9	59	47	C11A0001	82.275002	2.056875	87
1	.	2010	6	22	45	C11A0001	82.275002	2.056875	87
72	.	2010	8	37	85	C11A0001	82.275002	2.056875	87
53	.	2010	7	50	90	C11A0001	93.837502	2.3459375	87
80	.	2010	5	23	83	C11A0001	93.837502	2.3459375	87
68	.	2010	7	36	52	C11A0001	93.837502	2.3459375	87
38	.	2010	8	38	60	C11A0001	93.837502	2.3459375	87
57	.	2010	7	49	0	C11A0001	66.974998	1.6743751	87
4	.	2010	4	10	24	C11A0001	66.974998	1.6743751	87
18	.	2010	7	11	23	C11A0001	66.974998	1.6743751	87
41	.	2010	5	14	25	C11A0001	66.974998	1.6743751	87
47	.	2010	7	45	80	C11A0001	66.974998	1.6743751	87
1	.	2010	7	16	19	C11A0001	66.974998	1.6743751	87
13	.	2010	12	47	51	C11A0001	66.974998	1.6743751	87
35	.	2010	5	10	20	C11A0001	61.095833	1.5273958	87
23	.	2010	7	10	10	C11A0001	61.095833	1.5273958	87
74	.	2010	6	29	48	C11A0001	57.254166	1.4313542	87
19	.	2010	7	26	29	C11A0001	57.254166	1.4313542	87
73	.	2010	9	28	22	C11A0001	62.754166	1.5688542	87
84	.	2010	6	86	83	C11A0001	76.508331	1.9127083	87
54	.	2010	11	44	105	C11A0001	76.508331	1.9127083	87
47	.	2010	9	33	35	C11A0001	79.8125	1.9953126	87
51	.	2010	6	10	25	C11A0001	69.29583	1.7323958	87
62	.	2010	10	36	23	C11A0001	69.29583	1.7323958	87
5	.	2010	8	25	35	C11A0001	69.29583	1.7323958	87
29	.	2010	10	40	20	C11A0001	64.479164	1.6119791	87
38	.	2010	3	29	29	C11A0001	60.616665	1.5154166	87
33	.	2010	8	10	62	C11A0001	60.616665	1.5154166	87
59	.	2010	5	45	100	C11A0001	68.07917	1.7019792	87
70	.	2010	9	27	50	C11A0001	68.07917	1.7019792	87
78	.	2010	7	33	42	C11A0001	68.07917	1.7019792	87
67	.	2010	8	29	51	C11A0001	68.07917	1.7019792	87
65	.	2010	17	20	25	C11A0001	68.07917	1.7019792	87
74	.	2010	6	30	75	C11A0001	83.195831	2.0798957	87
37	.	2010	5	8	19	C11A0001	83.195831	2.0798957	87
63	.	2010	4	12	66	C11A0001	83.195831	2.0798957	87
58	.	2010	4	23	105	C11A0001	83.195831	2.0798957	87
65	.	2010	6	35	60	C11A0001	83.195831	2.0798957	87
80	.	2010	8	32	198	C11A0001	83.195831	2.0798957	87
54	.	2010	6	20	30	C11A0001	79.07917	1.9769791	87
20	.	2010	7	19	20	C11A0001	58.983334	1.4745834	87
42	.	2010	6	16	18	C11A0001	58.983334	1.4745834	87
55	.	2010	9	27	40	C11A0001	58.983334	1.4745834	87
51	.	2010	7	41	55	C11A0001	64.379166	1.6094792	87
17	.	2010	5	16	18	C11A0001	64.379166	1.6094792	87
83	.	2010	4	56	58	C11A0001	64.379166	1.6094792	87
1	.	2010	2	40	42	C11A0001	79.862503	1.9965625	87
75	.	2010	6	34	74	C11A0001	79.862503	1.9965625	87
72	.	2010	3	16	57	C11A0001	79.862503	1.9965625	87
66	.	2010	4	79	0	C11A0001	75.595833	1.8898958	87
91	.	2010	5	19	32	C11A0001	75.595833	1.8898958	87
1	.	2010	4	10	74	C11A0001	54.604168	1.3651042	87
67	.	2010	8	24	41	C11A0001	54.604168	1.3651042	87
40	.	2010	7	28	37	C11A0001	54.604168	1.3651042	87
57	.	2010	6	18	69	C11A0001	54.604168	1.3651042	87
76	.	2010	7	35	45	C11A0001	54.604168	1.3651042	87
30	.	2010	6	8	24	C11A0001	53.454166	1.3363541	87
66	.	2010	14	48	60	C11A0001	53.454166	1.3363541	87
28	.	2010	7	8	7	C11A0001	56.712502	1.4178125	87
75	.	2010	7	24	47	C11A0001	56.712502	1.4178125	87
70	.	2010	1	33	40	C11A0001	56.712502	1.4178125	87
85	.	2010	10	50	28	C11A0001	56.712502	1.4178125	87
49	.	2010	6	20	20	C11A0001	61.054165	1.5263542	87
40	.	2010	9	15	48	C11A0001	61.054165	1.5263542	87
52	.	2010	6	29	30	C11A0001	61.054165	1.5263542	87
72	.	2010	6	17	36	C11A0001	61.054165	1.5263542	87
10	.	2010	14	5	40	C11A0001	61.054165	1.5263542	87
64	.	2010	9	31	73	C11A0001	61.054165	1.5263542	87
77	.	2010	11	107	60	C11A0001	61.395832	1.5348958	87
86	.	2010	8	21	35	C11A0001	61.395832	1.5348958	87
85	.	2010	10	45	61	C11A0001	57.629166	1.4407291	87
77	.	2010	8	27	30	C11A0001	57.629166	1.4407291	87
85	.	2010	11	34	30	C11A0001	51.9375	1.2984375	87
35	.	2010	2	4	9	C11A0001	51.9375	1.2984375	87
50	.	2010	4	29	41	C11A0001	54.025002	1.350625	87
53	.	2010	5	32	19	C11A0001	54.025002	1.350625	87
75	.	2010	4	16	55	C11A0001	54.025002	1.350625	87
75	.	2010	5	38	35	C11A0001	54.025002	1.350625	87
65	.	2010	5	6	69	C11A0001	54.025002	1.350625	87
76	.	2010	15	30	25	C11A0001	60.683334	1.5170833	87
29	.	2010	4	36	40	C11A0001	60.683334	1.5170833	87
83	.	2010	5	15	28	C11A0001	60.683334	1.5170833	87
75	.	2010	5	36	25	C11A0001	60.683334	1.5170833	87
71	.	2010	10	32	30	C11A0001	66.441666	1.6610416	87
66	.	2010	10	10	5	C11A0001	66.441666	1.6610416	87
62	.	2010	5	33	43	C11A0001	66.441666	1.6610416	87
4	.	2010	7	18	87	C11A0001	66.441666	1.6610416	87
8	.	2010	7	20	45	C11A0001	67.854164	1.6963542	87
88	.	2010	5	15	55	C11A0001	67.854164	1.6963542	87
14	.	2010	12	21	25	C11A0001	67.854164	1.6963542	87
76	.	2010	8	24	10	C11A0001	61.174999	1.529375	87
64	.	2010	13	27	33	C11A0001	67.841667	1.6960417	87
60	.	2010	8	38	83	C11A0001	67.841667	1.6960417	87
76	.	2010	11	33	40	C11A0001	67.841667	1.6960417	87
88	.	2010	9	46	51	C11A0001	67.841667	1.6960417	87
4	.	2010	10	20	25	C11A0001	67.841667	1.6960417	87
69	.	2010	5	6	43	C11A0001	104.64584	2.6161458	87
55	.	2010	3	58	214	C11A0001	104.64584	2.6161458	87
75	.	2010	24	22	24	C11A0001	104.64584	2.6161458	87
70	.	2010	10	40	44	C11A0001	104.64584	2.6161458	87
85	.	2010	6	21	24	C11A0001	104.64584	2.6161458	87
11	.	2010	9	26	37	C11A0001	110.06667	2.7516665	87
83	.	2010	9	58	80	C11A0001	110.06667	2.7516665	87
55	.	2010	7	34	73	C11A0001	110.06667	2.7516665	87
12	.	2010	5	20	22	C11A0001	99.695831	2.4923959	87
59	.	2010	7	29	37	C11A0001	99.695831	2.4923959	87
84	.	2010	11	35	62	C11A0001	99.695831	2.4923959	87
39	.	2010	4	25	43	C11A0001	99.695831	2.4923959	87
81	.	2010	10	17	14	C11A0001	94.058334	2.3514583	87
62	.	2010	13	20	90	C11A0001	86.26667	2.1566668	87
76	.	2010	5	40	21	C11A0001	86.26667	2.1566668	87
51	.	2010	5	12	50	C11A0001	92.3125	2.3078125	87
82	.	2010	2	35	45	C11A0001	92.3125	2.3078125	87
1	.	2010	6	15	55	C11A0001	92.3125	2.3078125	87
55	.	2010	9	31	44	C11A0001	92.3125	2.3078125	87
86	.	2010	7	28	62	C11A0001	97.158333	2.4289584	87
77	.	2010	8	26	95	C11A0001	97.158333	2.4289584	87
60	.	2010	4	39	48	C11A0001	97.158333	2.4289584	87
1	.	2010	8	26	48	C11A0001	91.10833	2.2777083	87
71	.	2010	11	18	36	C11A0001	73.091667	1.8272917	87
63	.	2010	11	34	44	C11A0001	73.091667	1.8272917	87
42	.	2010	8	24	40	C11A0001	73.091667	1.8272917	87
61	.	2010	8	12	26	C11A0001	73.091667	1.8272917	87
23	.	2010	10	23	35	C11A0001	73.091667	1.8272917	87
50	.	2010	6	36	85	C11A0001	73.541664	1.8385416	87
84	.	2010	6	27	39	C11A0001	73.541664	1.8385416	87
64	.	2010	5	21	30	C11A0001	73.800003	1.845	87
84	.	2010	6	30	28	C11A0001	73.800003	1.845	87
77	.	2010	5	21	57	C11A0001	98.583336	2.4645834	87
81	.	2010	6	20	45	C11A0001	98.583336	2.4645834	87
52	.	2010	8	44	57	C11A0001	98.583336	2.4645834	87
66	.	2010	8	32	36	C11A0001	98.583336	2.4645834	87
84	.	2010	19	22	57	C11A0001	98.583336	2.4645834	87
55	.	2010	6	12	40	C11A0001	98.583336	2.4645834	87
73	.	2010	5	18	35	C11A0001	98.583336	2.4645834	87
70	.	2010	5	39	38	C11A0001	108.41666	2.7104168	87
93	.	2010	9	31	29	C11A0001	108.41666	2.7104168	87
32	.	2010	7	35	60	C11A0001	78.775002	1.969375	87
79	.	2010	9	33	32	C11A0001	78.775002	1.969375	87
19	.	2010	4	38	80	C11A0001	78.775002	1.969375	87
32	.	2010	4	39	60	C11A0001	64.116669	1.6029167	87
58	.	2010	11	27	33	C11A0001	64.116669	1.6029167	87
81	.	2010	5	32	19	C11A0001	62.954166	1.5738542	87
67	.	2010	7	24	25	C11A0001	62.954166	1.5738542	87
74	.	2010	8	73	150	C11A0001	70.612503	1.7653126	87
70	.	2010	8	14	21	C11A0001	70.612503	1.7653126	87
77	.	2010	11	45	22	C11A0001	70.612503	1.7653126	87
55	.	2010	7	27	24	C11A0001	70.612503	1.7653126	87
76	.	2010	7	36	19	C11A0001	70.612503	1.7653126	87
79	.	2010	4	40	30	C11A0001	70.612503	1.7653126	87
78	.	2010	6	42	32	C11A0001	70.612503	1.7653126	87
65	.	2010	7	9	70	C11A0001	70.612503	1.7653126	87
66	.	2010	6	27	44	C11A0001	70.612503	1.7653126	87
49	.	2010	9	66	77	C11A0001	81.425003	2.035625	87
52	.	2010	14	43	60	C11A0001	81.425003	2.035625	87
54	.	2010	6	15	42	C11A0001	81.425003	2.035625	87
74	.	2010	10	18	46	C11A0001	81.425003	2.035625	87
79	.	2010	11	30	61	C11A0001	81.425003	2.035625	87
60	.	2010	7	13	30	C11A0001	81.425003	2.035625	87
64	.	2010	7	33	58	C11A0001	85.529167	2.1382291	87
66	.	2010	8	20	35	C11A0001	85.529167	2.1382291	87
56	.	2010	7	15	40	C11A0001	85.529167	2.1382291	87
55	.	2010	9	30	80	C11A0001	85.529167	2.1382291	87
48	.	2010	7	18	35	C11A0001	85.529167	2.1382291	87
67	.	2010	5	35	72	C11A0001	85.529167	2.1382291	87
73	.	2010	9	18	30	C11A0001	85.529167	2.1382291	87
39	.	2010	7	34	37	C11A0001	62.604168	1.5651041	87
86	.	2010	9	37	100	C11A0001	62.604168	1.5651041	87
80	.	2010	4	30	40	C11A0001	57.320835	1.4330208	87
24	.	2010	7	10	15	C11A0001	57.320835	1.4330208	87
52	.	2010	8	40	30	C11A0001	57.320835	1.4330208	87
11	.	2010	9	27	30	C11A0001	57.320835	1.4330208	87
63	.	2010	4	15	18	C11A0001	66.862503	1.6715626	87
60	.	2010	5	35	85	C11A0001	66.862503	1.6715626	87
33	.	2010	9	6	14	C11A0001	66.862503	1.6715626	87
40	.	2010	4	10	22	C11A0001	66.862503	1.6715626	87
84	.	2010	13	45	68	C11A0001	66.862503	1.6715626	87
54	.	2010	5	18	30	C11A0001	81.737503	2.0434375	87
64	.	2010	8	33	118	C11A0001	81.737503	2.0434375	87
85	.	2010	6	30	101	C11A0001	76.870834	1.9217708	87
74	.	2010	5	10	56	C11A0001	76.870834	1.9217708	87
88	.	2010	6	64	95	C11A0001	76.870834	1.9217708	87
57	.	2010	5	41	84	C11A0001	76.870834	1.9217708	87
55	.	2010	4	27	48	C11A0001	57.820835	1.4455209	87
37	.	2010	6	8	25	C11A0001	58.537498	1.4634376	87
82	.	2010	8	34	31	C11A0001	58.537498	1.4634376	87
54	.	2010	7	20	37	C11A0001	58.537498	1.4634376	87
27	.	2010	7	19	50	C11A0001	58.537498	1.4634376	87
61	.	2010	7	14	8	C11A0001	56.091667	1.4022917	87
47	.	2010	6	16	31	C11A0001	60.987499	1.5246875	87
80	.	2010	4	12	17	C11A0001	60.987499	1.5246875	87
39	.	2010	5	21	110	C11A0001	60.987499	1.5246875	87
88	.	2010	7	28	65	C11A0001	60.987499	1.5246875	87
90	.	2010	9	36	33	C11A0001	60.987499	1.5246875	87
43	.	2010	6	22	28	C11A0001	57.645832	1.4411459	87
64	.	2010	10	13	23	C11A0001	39.233334	.98083335	87
63	.	2010	7	28	44	C11A0001	39.233334	.98083335	87
1	.	2010	8	10	10	C11A0001	39.233334	.98083335	87
68	.	2010	8	13	22	C11A0001	38.854168	.97135419	87
74	.	2010	5	31	25	C11A0001	38.854168	.97135419	87
55	.	2010	3	10	7	C11A0001	38.854168	.97135419	87
28	.	2010	6	23	30	C11A0001	42.4375	1.0609375	87
57	.	2010	3	21	33	C11A0001	42.4375	1.0609375	87
39	.	2010	7	31	22	C11A0001	42.4375	1.0609375	87
73	.	2010	7	18	29	C11A0001	42.4375	1.0609375	87
1	.	2010	4	12	26	C11A0001	42.4375	1.0609375	87
43	.	2010	9	20	35	C11A0001	46.991665	1.1747917	87
29	.	2010	5	12	22	C11A0001	46.991665	1.1747917	87
59	.	2010	3	34	45	C11A0001	46.991665	1.1747917	87
77	.	2010	1	8	60	C11A0001	46.991665	1.1747917	87
70	.	2010	6	32	38	C11A0001	46.991665	1.1747917	87
56	.	2010	5	17	34	C11A0001	46.991665	1.1747917	87
48	.	2010	5	18	62	C11A0001	53.479168	1.3369792	87
20	.	2010	1	10	45	C11A0001	53.708332	1.3427083	87
51	.	2010	5	20	50	C11A0001	53.708332	1.3427083	87
41	.	2010	6	36	40	C11A0001	53.708332	1.3427083	87
42	.	2010	20	21	32	C11A0001	42.912498	1.0728126	87
74	.	2010	7	31	15	C11A0001	42.912498	1.0728126	87
3	.	2010	7	9	3	C11A0001	42.912498	1.0728126	87
62	.	2010	8	38	39	C11A0001	42.912498	1.0728126	87
73	.	2010	9	28	43	C11A0001	34.912498	.87281251	87
73	.	2010	14	12	48	C11A0001	37.541668	.93854165	87
33	.	2010	5	30	30	C11A0001	37.541668	.93854165	87
75	.	2010	3	24	29	C11A0001	37.541668	.93854165	87
23	.	2010	18	55	40	C11A0001	37.541668	.93854165	87
65	.	2010	10	17	33	C11A0001	45.995834	1.1498958	87
14	.	2010	7	15	27	C11A0001	45.995834	1.1498958	87
74	.	2010	8	22	18	C11A0001	45.995834	1.1498958	87
1	.	2010	6	17	25	C11A0001	45.995834	1.1498958	87
51	.	2010	9	53	45	C11A0001	45.995834	1.1498958	87
2	.	2010	8	10	10	C11A0001	33.474998	.83687502	87
49	.	2010	1	9	33	C11A0001	33.474998	.83687502	87
68	.	2010	7	19	24	C11A0001	33.474998	.83687502	87
69	.	2010	5	10	6	C11A0001	30.866667	.77166665	87
72	.	2010	6	20	30	C11A0001	30.866667	.77166665	87
36	.	2010	9	45	44	C11A0001	43.525002	1.088125	87
75	.	2010	11	34	45	C11A0001	43.525002	1.088125	87
31	.	2010	5	9	55	C11A0001	43.525002	1.088125	87
22	.	2010	8	13	112	C11A0001	43.525002	1.088125	87
20	.	2010	4	28	80	C11A0001	62.037498	1.5509375	87
46	.	2010	7	77	80	C11A0001	62.037498	1.5509375	87
50	.	2010	13	70	85	C11A0001	62.037498	1.5509375	87
65	.	2010	9	52	57	C11A0001	62.241665	1.5560417	87
42	.	2010	20	18	29	C11A0001	62.241665	1.5560417	87
79	.	2010	9	22	22	C11A0001	59.137501	1.4784375	87
60	.	2010	10	25	18	C11A0001	59.137501	1.4784375	87
65	.	2010	7	31	35	C11A0001	59.137501	1.4784375	87
48	.	2010	9	20	7	C11A0001	59.137501	1.4784375	87
70	.	2010	5	13	5	C11A0001	49.849998	1.24625	87
41	.	2010	5	14	12	C11A0001	49.849998	1.24625	87
76	.	2010	7	45	35	C11A0001	49.933334	1.2483333	87
54	.	2010	4	22	43	C11A0001	64.587502	1.6146874	87
85	.	2010	7	40	25	C11A0001	80.416664	2.0104167	87
74	.	2010	5	45	23	C11A0001	80.416664	2.0104167	87
64	.	2010	10	38	45	C11A0001	80.416664	2.0104167	87
71	.	2010	8	26	65	C11A0001	80.416664	2.0104167	87
68	.	2010	5	63	56	C11A0001	86.287498	2.1571875	87
80	.	2010	6	40	57	C11A0001	86.287498	2.1571875	87
18	.	2010	8	12	55	C11A0001	86.287498	2.1571875	87
77	.	2010	6	37	89	C11A0001	72.849998	1.82125	87
69	.	2010	7	20	103	C11A0001	72.849998	1.82125	87
20	.	2010	5	15	19	C11A0001	72.849998	1.82125	87
86	.	2010	8	58	15	C11A0001	67.029167	1.6757292	87
39	.	2010	6	21	12	C11A0001	67.029167	1.6757292	87
85	.	2010	5	43	82	C11A0001	67.208336	1.6802083	87
42	.	2010	6	16	51	C11A0001	67.208336	1.6802083	87
63	.	2010	2	28	77	C11A0001	67.208336	1.6802083	87
66	.	2010	5	24	34	C11A0001	78.883331	1.9720833	87
60	.	2010	12	23	48	C11A0001	78.883331	1.9720833	87
26	.	2010	6	16	37	C11A0001	78.883331	1.9720833	87
86	.	2010	8	51	91	C11A0001	78.883331	1.9720833	87
80	.	2010	6	59	72	C11A0001	86.091667	2.1522915	87
32	.	2010	6	66	47	C11A0001	86.091667	2.1522915	87
50	.	2010	13	14	26	C11A0001	86.091667	2.1522915	87
74	.	2010	5	17	35	C11A0001	80.904167	2.0226042	87
70	.	2010	9	9	43	C11A0001	80.904167	2.0226042	87
75	.	2010	4	15	20	C11A0001	60.229168	1.5057292	87
61	.	2010	5	26	30	C11A0001	60.229168	1.5057292	87
76	.	2010	4	31	65	C11A0001	60.229168	1.5057292	87
89	.	2010	8	34	73	C11A0001	60.229168	1.5057292	87
66	.	2010	7	26	46	C11A0001	60.229168	1.5057292	87
23	.	2010	8	15	10	C11A0001	47.549999	1.18875	87
64	.	2010	9	43	50	C11A0001	47.549999	1.18875	87
69	.	2010	8	35	34	C11A0001	47.549999	1.18875	87
75	.	2010	4	10	21	C11A0001	59.154167	1.4788542	87
82	.	2010	7	53	60	C11A0001	59.154167	1.4788542	87
78	.	2010	13	90	40	C11A0001	59.154167	1.4788542	87
86	.	2010	6	27	172	C11A0001	78.82917	1.9707292	87
14	.	2010	6	26	85	C11A0001	78.82917	1.9707292	87
77	.	2010	8	25	25	C11A0001	88.362503	2.2090626	87
74	.	2010	6	43	95	C11A0001	88.362503	2.2090626	87
54	.	2010	18	13	27	C11A0001	67.116669	1.6779166	87
56	.	2010	3	12	56	C11A0001	67.116669	1.6779166	87
82	.	2010	6	10	23	C11A0001	67.116669	1.6779166	87
56	.	2010	2	25	28	C11A0001	67.116669	1.6779166	87
36	.	2010	4	24	40	C11A0001	61.087502	1.5271875	87
50	.	2010	5	8	46	C11A0001	61.087502	1.5271875	87
12	.	2010	17	30	24	C11A0001	55.862499	1.3965625	87
57	.	2010	3	22	30	C11A0001	61.616665	1.5404167	87
78	.	2010	8	18	36	C11A0001	61.616665	1.5404167	87
60	.	2010	6	15	30	C11A0001	61.616665	1.5404167	87
50	.	2010	5	84	35	C11A0001	61.616665	1.5404167	87
72	.	2010	10	17	95	C11A0001	62.708332	1.5677084	87
63	.	2010	2	28	33	C11A0001	62.708332	1.5677084	87
73	.	2010	16	35	105	C11A0001	62.708332	1.5677084	87
71	.	2010	4	30	34	C11A0001	62.883335	1.5720834	87
67	.	2010	6	35	80	C11A0001	62.883335	1.5720834	87
50	.	2010	10	17	20	C11A0001	62.883335	1.5720834	87
69	.	2010	10	12	6	C11A0001	59.849998	1.49625	87
67	.	2010	9	35	33	C11A0001	57.283333	1.4320834	87
47	.	2010	6	16	23	C11A0001	57.283333	1.4320834	87
53	.	2010	6	23	25	C11A0001	57.283333	1.4320834	87
66	.	2010	6	19	67	C11A0001	63	1.575	87
18	.	2010	7	46	60	C11A0001	73.308334	1.8327084	87
78	.	2010	10	27	34	C11A0001	73.308334	1.8327084	87
39	.	2010	6	54	85	C11A0001	73.308334	1.8327084	87
17	.	2010	6	27	100	C11A0001	73.308334	1.8327084	87
82	.	2010	6	9	50	C11A0001	73.308334	1.8327084	87
47	.	2010	6	31	52	C11A0001	73.308334	1.8327084	87
74	.	2010	6	15	16	C11A0001	73.308334	1.8327084	87
55	.	2010	9	46	100	C11A0001	73.308334	1.8327084	87
76	.	2010	5	44	42	C11A0001	68.666664	1.7166667	87
81	.	2010	8	23	24	C11A0001	68.666664	1.7166667	87
72	.	2010	5	10	16	C11A0001	68.666664	1.7166667	87
37	.	2010	5	17	43	C11A0001	68.666664	1.7166667	87
75	.	2010	5	23	31	C11A0001	68.666664	1.7166667	87
65	.	2010	7	22	30	C11A0001	68.666664	1.7166667	87
36	.	2010	7	45	27	C11A0001	68.666664	1.7166667	87
10	.	2010	6	23	74	C11A0001	68.666664	1.7166667	87
49	.	2010	10	17	34	C11A0001	63.783333	1.5945833	87
44	.	2010	7	25	5	C11A0001	63.783333	1.5945833	87
42	.	2010	5	38	40	C11A0001	63.783333	1.5945833	87
40	.	2010	7	21	25	C11A0001	54.145832	1.3536458	87
85	.	2010	10	13	57	C11A0001	54.145832	1.3536458	87
4	.	2010	6	18	23	C11A0001	54.262501	1.3565625	87
66	.	2010	3	32	23	C11A0001	65.716667	1.6429167	87
70	.	2010	5	38	43	C11A0001	65.716667	1.6429167	87
79	.	2010	9	10	57	C11A0001	85.175003	2.129375	87
70	.	2010	9	96	42	C11A0001	85.175003	2.129375	87
87	.	2010	12	26	86	C11A0001	85.175003	2.129375	87
9	.	2010	6	17	60	C11A0001	92.754166	2.3188541	87
44	.	2010	3	10	12	C11A0001	92.754166	2.3188541	87
57	.	2010	5	33	70	C11A0001	92.754166	2.3188541	87
59	.	2010	5	30	25	C11A0001	92.754166	2.3188541	87
17	.	2010	11	24	34	C11A0001	70.816666	1.7704166	87
52	.	2010	8	36	24	C11A0001	70.816666	1.7704166	87
64	.	2010	5	20	10	C11A0001	70.816666	1.7704166	87
34	.	2010	4	30	30	C11A0001	67.508331	1.6877084	87
54	.	2010	6	35	47	C11A0001	67.508331	1.6877084	87
74	.	2010	4	33	25	C11A0001	65.870834	1.6467708	87
81	.	2010	10	24	60	C11A0001	72.529167	1.8132292	87
46	.	2010	5	25	55	C11A0001	72.529167	1.8132292	87
71	.	2010	9	36	35	C11A0001	72.529167	1.8132292	87
74	.	2010	12	33	112	C11A0001	74.76667	1.8691666	87
56	.	2010	6	11	140	C11A0001	74.76667	1.8691666	87
72	.	2010	7	26	50	C11A0001	66.504166	1.6626042	87
44	.	2010	7	47	80	C11A0001	66.504166	1.6626042	87
57	.	2010	5	35	37	C11A0001	66.504166	1.6626042	87
41	.	2010	9	22	15	C11A0001	66.504166	1.6626042	87
56	.	2010	16	77	45	C11A0001	54.104168	1.3526042	87
27	.	2010	9	24	116	C11A0001	54.104168	1.3526042	87
27	.	2010	15	5	50	C11A0001	54.104168	1.3526042	87
32	.	2010	5	10	20	C11A0001	50.137501	1.2534375	87
28	.	2010	9	18	17	C11A0001	50.137501	1.2534375	87
57	.	2010	6	32	37	C11A0001	50.137501	1.2534375	87
72	.	2010	9	23	38	C11A0001	56.254166	1.4063542	87
28	.	2010	5	12	65	C11A0001	56.254166	1.4063542	87
77	.	2010	8	40	49	C11A0001	56.254166	1.4063542	87
68	.	2010	7	28	20	C11A0001	56.254166	1.4063542	87
54	.	2010	5	4	24	C11A0001	65.095833	1.6273959	87
50	.	2010	9	19	24	C11A0001	78.166664	1.9541667	87
80	.	2010	7	31	44	C11A0001	78.166664	1.9541667	87
60	.	2010	8	23	45	C11A0001	78.166664	1.9541667	87
49	.	2010	7	23	27	C11A0001	81.820831	2.0455208	87
2	.	2010	3	22	29	C11A0001	81.820831	2.0455208	87
50	.	2010	8	70	67	C11A0001	81.820831	2.0455208	87
73	.	2010	8	11	12	C11A0001	60.162498	1.5040625	87
38	.	2010	5	10	9	C11A0001	51.525002	1.288125	87
68	.	2010	5	34	25	C11A0001	51.525002	1.288125	87
67	.	2010	7	47	43	C11A0001	54.908333	1.3727083	87
58	.	2010	6	22	23	C11A0001	54.908333	1.3727083	87
65	.	2010	3	64	63	C11A0001	72.966667	1.8241667	87
4	.	2010	7	28	41	C11A0001	72.966667	1.8241667	87
55	.	2010	8	24	25	C11A0001	72.966667	1.8241667	87
83	.	2010	2	63	60	C11A0001	89.462502	2.2365625	87
71	.	2010	8	40	30	C11A0001	78.904167	1.9726042	87
17	.	2010	7	16	56	C11A0001	78.904167	1.9726042	87
38	.	2010	8	25	62	C11A0001	78.904167	1.9726042	87
67	.	2010	8	15	29	C11A0001	78.904167	1.9726042	87
64	.	2010	2	27	42	C11A0001	78.904167	1.9726042	87
28	.	2010	6	21	46	C11A0001	58.212502	1.4553125	87
30	.	2010	8	22	72	C11A0001	58.212502	1.4553125	87
6	.	2010	6	11	0	C11A0001	58.212502	1.4553125	87
50	.	2010	8	15	30	C11A0001	54.854168	1.3713541	87
62	.	2010	6	20	25	C11A0001	56.133335	1.4033333	87
60	.	2010	12	37	50	C11A0001	68.574997	1.714375	87
71	.	2010	5	32	38	C11A0001	68.574997	1.714375	87
59	.	2010	6	29	38	C11A0001	68.574997	1.714375	87
45	.	2010	9	18	22	C11A0001	68.574997	1.714375	87
39	.	2010	8	8	24	C11A0001	68.574997	1.714375	87
74	.	2010	14	26	67	C11A0001	75.1875	1.8796875	87
21	.	2010	6	34	70	C11A0001	75.1875	1.8796875	87
86	.	2010	14	23	40	C11A0001	75.1875	1.8796875	87
67	.	2010	8	40	136	C11A0001	75.1875	1.8796875	87
4	.	2010	4	9	10	C11A0001	76.324997	1.908125	87
76	.	2010	8	45	45	C11A0001	76.324997	1.908125	87
86	.	2010	8	31	49	C11A0001	76.324997	1.908125	87
68	.	2010	5	51	65	C11A0001	76.324997	1.908125	87
27	.	2010	6	26	21	C11A0001	76.324997	1.908125	87
56	.	2010	6	21	26	C11A0001	76.324997	1.908125	87
63	.	2010	4	10	8	C11A0001	61.854168	1.5463542	87
50	.	2010	10	38	38	C11A0001	61.854168	1.5463542	87
1	.	2010	4	21	30	C11A0001	52.1875	1.3046875	87
82	.	2010	6	23	21	C11A0001	52.1875	1.3046875	87
20	.	2010	6	6	16	C11A0001	52.1875	1.3046875	87
41	.	2010	9	10	17	C11A0001	52.1875	1.3046875	87
52	.	2010	8	51	58	C11A0001	54.158333	1.3539584	87
67	.	2010	9	38	65	C11A0001	54.158333	1.3539584	87
46	.	2010	7	45	44	C11A0001	59.299999	1.4825	87
84	.	2010	9	21	42	C11A0001	57.879166	1.4469792	87
28	.	2010	13	13	12	C11A0001	57.879166	1.4469792	87
50	.	2010	7	9	20	C11A0001	50.504166	1.2626042	87
73	.	2010	10	14	33	C11A0001	50.504166	1.2626042	87
70	.	2010	4	29	45	C11A0001	50.504166	1.2626042	87
80	.	2010	6	15	37	C11A0001	50.099998	1.2525001	87
9	.	2010	8	8	27	C11A0001	50.099998	1.2525001	87
70	.	2010	10	13	7	C11A0001	50.099998	1.2525001	87
69	.	2010	12	17	15	C11A0001	50.099998	1.2525001	87
65	.	2010	9	35	10	C11A0001	53.733334	1.3433334	87
57	.	2010	6	23	15	C11A0001	53.733334	1.3433334	87
41	.	2010	9	35	85	C11A0001	56.154167	1.4038541	87
71	.	2010	10	36	84	C11A0001	52.991665	1.3247917	87
22	.	2010	6	18	50	C11A0001	57.625	1.440625	87
67	.	2010	6	18	50	C11A0001	57.625	1.440625	87
44	.	2010	2	11	12	C11A0001	59.162498	1.4790626	87
21	.	2010	7	14	10	C11A0001	56.833332	1.4208333	87
21	.	2010	5	28	67	C11A0001	56.833332	1.4208333	87
91	.	2010	7	19	24	C11A0001	56.833332	1.4208333	87
14	.	2010	6	13	15	C11A0001	56.833332	1.4208333	87
19	.	2010	6	16	15	C11A0001	59.583332	1.4895834	87
56	.	2010	9	33	43	C11A0001	66.541664	1.6635417	87
71	.	2010	1	0	0	C11A0001	66.541664	1.6635417	87
69	.	2010	6	22	8	C11A0001	66.541664	1.6635417	87
60	.	2010	7	28	26	C11A0001	66.541664	1.6635417	87
79	.	2010	6	29	50	C11A0001	66.541664	1.6635417	87
78	.	2010	9	36	52	C11A0001	88.908333	2.2227082	87
52	.	2010	7	42	97	C11A0001	88.908333	2.2227082	87
53	.	2010	6	34	47	C11A0001	88.908333	2.2227082	87
47	.	2010	6	9	35	C11A0001	88.908333	2.2227082	87
71	.	2010	6	32	35	C11A0001	88.908333	2.2227082	87
47	.	2010	9	18	17	C11A0001	80.64167	2.0160418	87
38	.	2010	5	4	14	C11A0001	80.64167	2.0160418	87
73	.	2010	5	15	28	C11A0001	64.23333	1.6058333	87
23	.	2010	7	20	12	C11A0001	64.23333	1.6058333	87
62	.	2010	5	7	11	C11A0001	61.900002	1.5475	87
4	.	2010	6	38	27	C11A0001	61.900002	1.5475	87
19	.	2010	7	5	7	C11A0001	61.900002	1.5475	87
66	.	2010	5	19	120	C11A0001	72.883331	1.8220834	87
77	.	2010	9	15	27	C11A0001	72.883331	1.8220834	87
17	.	2010	5	17	28	C11A0001	72.883331	1.8220834	87
59	.	2010	8	54	62	C11A0001	72.883331	1.8220834	87
24	.	2010	5	9	13	C11A0001	72.883331	1.8220834	87
62	.	2010	3	36	33	C11A0001	86.866669	2.1716666	87
1	.	2010	6	12	35	C11A0001	86.866669	2.1716666	87
50	.	2010	9	38	75	C11A0001	86.866669	2.1716666	87
56	.	2010	5	15	54	C11A0001	84.724998	2.118125	87
77	.	2010	10	54	50	C11A0001	84.724998	2.118125	87
74	.	2010	5	34	48	C11A0001	63.137501	1.5784374	87
1	.	2010	6	23	32	C11A0001	63.137501	1.5784374	87
80	.	2010	12	18	22	C11A0001	63.137501	1.5784374	87
17	.	2010	7	22	47	C11A0001	63.137501	1.5784374	87
39	.	2010	7	12	33	C11A0001	63.137501	1.5784374	87
1	.	2010	8	30	20	C11A0001	63.137501	1.5784374	87
75	.	2010	7	19	17	C11A0001	63.137501	1.5784374	87
49	.	2010	7	16	24	C11A0001	59.470833	1.4867709	87
32	.	2010	5	25	50	C11A0001	59.470833	1.4867709	87
81	.	2010	12	60	130	C11A0001	69.316666	1.7329167	87
69	.	2010	5	10	35	C11A0001	69.316666	1.7329167	87
58	.	2010	11	13	47	C11A0001	69.316666	1.7329167	87
80	.	2010	6	32	75	C11A0001	69.316666	1.7329167	87
35	.	2010	2	50	67	C11A0001	69.316666	1.7329167	87
37	.	2010	9	42	49	C11A0001	69.316666	1.7329167	87
73	.	2010	7	32	24	C11A0001	69.316666	1.7329167	87
52	.	2010	18	36	90	C11A0001	69.316666	1.7329167	87
2	.	2010	9	19	28	C11A0001	69.316666	1.7329167	87
15	.	2010	13	57	65	C11A0001	81.45417	2.0363541	87
40	.	2010	5	47	79	C11A0001	81.45417	2.0363541	87
73	.	2010	11	44	182	C11A0001	81.45417	2.0363541	87
49	.	2010	6	31	68	C11A0001	82.237503	2.0559375	87
36	.	2010	7	11	27	C11A0001	64.64167	1.6160417	87
37	.	2010	9	18	41	C11A0001	64.64167	1.6160417	87
69	.	2010	8	15	30	C11A0001	64.64167	1.6160417	87
65	.	2010	6	27	27	C11A0001	64.64167	1.6160417	87
1	.	2010	1	20	29	C11A0001	64.64167	1.6160417	87
71	.	2010	7	23	22	C11A0001	62.349998	1.55875	87
34	.	2010	12	42	47	C11A0001	62.349998	1.55875	87
20	.	2010	7	14	8	C11A0001	62.349998	1.55875	87
42	.	2010	9	14	15	C11A0001	62.349998	1.55875	87
44	.	2010	8	11	14	C11A0001	62.349998	1.55875	87
53	.	2010	4	37	0	C11A0001	54.829166	1.3707292	87
84	.	2010	11	34	146	C11A0001	54.829166	1.3707292	87
76	.	2010	9	39	35	C11A0001	64.345833	1.6086458	87
9	.	2010	8	30	70	C11A0001	64.345833	1.6086458	87
9	.	2010	6	29	45	C11A0001	64.345833	1.6086458	87
66	.	2010	6	31	21	C11A0001	64.345833	1.6086458	87
51	.	2010	5	60	43	C11A0001	64.345833	1.6086458	87
3	.	2010	6	7	26	C11A0001	78.958336	1.9739584	87
66	.	2010	6	17	60	C11A0001	78.958336	1.9739584	87
59	.	2010	5	44	75	C11A0001	79.324997	1.983125	87
71	.	2010	5	31	45	C11A0001	79.324997	1.983125	87
78	.	2010	5	15	25	C11A0001	79.324997	1.983125	87
40	.	2010	20	31	46	C11A0001	61.762501	1.5440625	87
58	.	2010	7	17	40	C11A0001	61.762501	1.5440625	87
65	.	2010	5	30	51	C11A0001	61.762501	1.5440625	87
58	.	2010	4	24	50	C11A0001	61.762501	1.5440625	87
3	.	2010	4	17	28	C11A0001	53.308334	1.3327084	87
72	.	2010	7	19	29	C11A0001	53.308334	1.3327084	87
72	.	2010	5	9	31	C11A0001	53.308334	1.3327084	87
84	.	2010	6	49	50	C11A0001	54.566666	1.3641667	87
69	.	2010	8	39	62	C11A0001	66.599998	1.665	87
78	.	2010	6	31	266	C11A0001	66.599998	1.665	87
69	.	2010	7	45	54	C11A0001	66.599998	1.665	87
78	.	2010	8	20	20	C11A0001	66.599998	1.665	87
77	.	2010	6	12	30	C11A0001	70.083336	1.7520833	87
76	.	2010	14	34	43	C11A0001	66.258331	1.6564584	87
18	.	2010	4	38	60	C11A0001	66.258331	1.6564584	87
64	.	2010	4	49	57	C11A0001	66.258331	1.6564584	87
60	.	2010	13	42	60	C11A0001	53.837502	1.3459375	87
64	.	2010	6	48	51	C11A0001	53.837502	1.3459375	87
65	.	2010	8	37	70	C11A0001	53.837502	1.3459375	87
35	.	2010	8	17	29	C11A0001	44.070835	1.1017708	87
19	.	2010	5	8	25	C11A0001	44.070835	1.1017708	87
66	.	2010	8	32	35	C11A0001	48.854168	1.2213541	87
70	.	2010	8	32	100	C11A0001	48.854168	1.2213541	87
4	.	2010	7	7	26	C11A0001	48.854168	1.2213541	87
78	.	2010	7	11	32	C11A0001	55.133335	1.3783333	87
65	.	2010	5	23	30	C11A0001	55.133335	1.3783333	87
12	.	2010	7	43	47	C11A0001	65.962502	1.6490625	87
29	.	2010	4	9	21	C11A0001	65.962502	1.6490625	87
79	.	2010	6	34	42	C11A0001	65.962502	1.6490625	87
45	.	2010	10	20	20	C11A0001	65.962502	1.6490625	87
7	.	2010	6	17	20	C11A0001	55.358334	1.3839583	87
57	.	2010	7	6	17	C11A0001	55.358334	1.3839583	87
59	.	2010	10	36	23	C11A0001	55.358334	1.3839583	87
80	.	2010	6	24	29	C11A0001	43.5625	1.0890625	87
40	.	2010	5	12	6	C11A0001	40.637501	1.0159374	87
79	.	2010	6	21	20	C11A0001	49.141666	1.2285416	87
71	.	2010	5	28	22	C11A0001	52.629166	1.3157291	87
30	.	2010	6	36	55	C11A0001	52.629166	1.3157291	87
57	.	2010	5	28	50	C11A0001	52.629166	1.3157291	87
39	.	2010	2	34	27	C11A0001	52.629166	1.3157291	87
28	.	2010	7	13	9	C11A0001	52.629166	1.3157291	87
14	.	2010	4	42	16	C11A0001	50.6875	1.2671875	87
72	.	2010	4	24	35	C11A0001	50.6875	1.2671875	87
31	.	2010	17	23	30	C11A0001	50.6875	1.2671875	87
8	.	2010	7	9	33	C11A0001	50.6875	1.2671875	87
32	.	2010	3	49	65	C11A0001	49.654167	1.2413542	87
28	.	2010	3	22	17	C11A0001	49.654167	1.2413542	87
23	.	2010	6	33	62	C11A0001	49.654167	1.2413542	87
17	.	2010	5	32	49	C11A0001	49.654167	1.2413542	87
47	.	2010	9	10	8	C11A0001	41.533333	1.0383333	87
7	.	2010	5	15	12	C11A0001	41.533333	1.0383333	87
78	.	2010	12	21	18	C11A0001	43.433334	1.0858333	87
63	.	2010	6	32	50	C11A0001	43.433334	1.0858333	87
70	.	2010	6	22	19	C11A0001	43.433334	1.0858333	87
61	.	2010	11	21	28	C11A0001	58.924999	1.473125	87
89	.	2010	5	18	35	C11A0001	58.924999	1.473125	87
68	.	2010	8	34	45	C11A0001	58.924999	1.473125	87
78	.	2010	18	10	100	C11A0001	58.924999	1.473125	87
81	.	2010	3	22	35	C11A0001	87.400002	2.1849999	87
80	.	2010	6	19	67	C11A0001	87.400002	2.1849999	87
70	.	2010	12	7	68	C11A0001	87.400002	2.1849999	87
72	.	2010	9	38	73	C11A0001	87.400002	2.1849999	87
63	.	2010	6	67	65	C11A0001	79.51667	1.9879167	87
45	.	2010	12	48	47	C11A0001	79.51667	1.9879167	87
37	.	2010	6	28	48	C11A0001	79.51667	1.9879167	87
50	.	2010	8	13	54	C11A0001	79.51667	1.9879167	87
66	.	2010	6	44	30	C11A0001	64.849998	1.62125	87
74	.	2010	6	11	16	C11A0001	64.849998	1.62125	87
35	.	2010	10	19	90	C11A0001	64.849998	1.62125	87
2	.	2010	17	32	45	C11A0001	64.849998	1.62125	87
21	.	2010	8	13	4	C11A0001	51.670834	1.2917708	87
41	.	2010	9	10	4	C11A0001	51.670834	1.2917708	87
73	.	2010	4	23	23	C11A0001	51.670834	1.2917708	87
40	.	2010	6	8	15	C11A0001	51.670834	1.2917708	87
81	.	2010	10	34	41	C11A0001	45.720833	1.1430209	87
70	.	2010	7	39	28	C11A0001	45.720833	1.1430209	87
67	.	2010	8	16	25	C11A0001	45.720833	1.1430209	87
15	.	2010	10	50	40	C11A0001	47.525002	1.188125	87
68	.	2010	7	50	37	C11A0001	47.525002	1.188125	87
66	.	2010	6	26	50	C11A0001	47.525002	1.188125	87
78	.	2010	3	39	50	C11A0001	47.525002	1.188125	87
59	.	2010	9	33	38	C11A0001	47.525002	1.188125	87
68	.	2010	8	35	52	C11A0001	61.75	1.54375	87
65	.	2010	5	19	31	C11A0001	61.75	1.54375	87
3	.	2010	8	18	26	C11A0001	69.316666	1.7329167	87
67	.	2010	6	22	25	C11A0001	69.316666	1.7329167	87
39	.	2010	6	39	54	C11A0001	69.316666	1.7329167	87
54	.	2010	5	14	30	C11A0001	60.008335	1.5002084	87
66	.	2010	8	25	30	C11A0001	60.008335	1.5002084	87
27	.	2010	7	3	25	C11A0001	60.008335	1.5002084	87
56	.	2010	7	22	65	C11A0001	60.008335	1.5002084	87
30	.	2010	4	43	27	C11A0001	60.008335	1.5002084	87
73	.	2010	7	37	35	C11A0001	60.008335	1.5002084	87
13	.	2010	6	79	63	C11A0001	60.008335	1.5002084	87
47	.	2010	6	11	18	C11A0001	60.008335	1.5002084	87
69	.	2010	6	15	22	C11A0001	60.008335	1.5002084	87
48	.	2010	7	19	20	C11A0001	53.695835	1.3423958	87
38	.	2010	6	21	46	C11A0001	53.695835	1.3423958	87
18	.	2010	8	31	34	C11A0001	54.650002	1.36625	87
57	.	2010	25	114	96	C11A0001	64.224998	1.605625	87
84	.	2010	12	83	49	C11A0001	64.224998	1.605625	87
50	.	2010	4	61	54	C11A0001	64.224998	1.605625	87
69	.	2010	7	32	37	C11A0001	77.383331	1.9345833	87
15	.	2010	6	17	97	C11A0001	77.383331	1.9345833	87
72	.	2010	8	16	33	C11A0001	77.383331	1.9345833	87
19	.	2010	12	38	90	C11A0001	77.383331	1.9345833	87
47	.	2010	6	59	65	C11A0001	77.383331	1.9345833	87
86	.	2010	8	37	59	C11A0001	81.599998	2.04	87
32	.	2010	6	16	30	C11A0001	65.883331	1.6470833	87
42	.	2010	6	10	15	C11A0001	62.520832	1.5630208	87
53	.	2010	8	9	21	C11A0001	62.520832	1.5630208	87
42	.	2010	5	18	35	C11A0001	62.520832	1.5630208	87
62	.	2010	5	33	57	C11A0001	60.787498	1.5196875	87
73	.	2010	8	17	30	C11A0001	60.787498	1.5196875	87
65	.	2010	7	22	30	C11A0001	60.787498	1.5196875	87
55	.	2010	5	17	27	C11A0001	60.787498	1.5196875	87
23	.	2010	5	26	70	C11A0001	67.037498	1.6759375	87
6	.	2010	7	32	28	C11A0001	67.037498	1.6759375	87
83	.	2010	8	21	14	C11A0001	67.037498	1.6759375	87
78	.	2010	5	36	45	C11A0001	86.754166	2.1688542	87
67	.	2010	6	14	55	C11A0001	86.754166	2.1688542	87
80	.	2010	8	22	32	C11A0001	53.770832	1.3442708	87
55	.	2010	6	19	30	C11A0001	52.508335	1.3127084	87
71	.	2010	4	23	30	C11A0001	52.508335	1.3127084	87
84	.	2010	9	47	57	C11A0001	52.508335	1.3127084	87
21	.	2010	5	4	25	C11A0001	49.079166	1.2269791	87
69	.	2010	6	36	101	C11A0001	57.366665	1.4341667	87
66	.	2010	8	69	170	C11A0001	57.366665	1.4341667	87
33	.	2010	6	17	55	C11A0001	57.366665	1.4341667	87
55	.	2010	8	62	50	C11A0001	57.366665	1.4341667	87
63	.	2010	6	25	52	C11A0001	57.366665	1.4341667	87
65	.	2010	5	29	46	C11A0001	57.366665	1.4341667	87
84	.	2010	11	29	27	C11A0001	74.60833	1.8652084	87
88	.	2010	5	9	20	C11A0001	74.60833	1.8652084	87
66	.	2010	24	12	42	C11A0001	79.941666	1.9985417	87
4	.	2010	8	23	25	C11A0001	79.941666	1.9985417	87
87	.	2010	5	22	27	C11A0001	62.1875	1.5546875	87
37	.	2010	3	18	42	C11A0001	60.933334	1.5233333	87
50	.	2010	4	13	27	C11A0001	60.933334	1.5233333	87
50	.	2010	4	19	18	C11A0001	60.933334	1.5233333	87
1	.	2010	10	5	7	C11A0001	60.933334	1.5233333	87
34	.	2010	7	8	7	C11A0001	60.933334	1.5233333	87
43	.	2010	5	41	30	C11A0001	60.933334	1.5233333	87
35	.	2010	5	5	55	C11A0001	60.933334	1.5233333	87
1	.	2010	8	22	25	C11A0001	60.933334	1.5233333	87
36	.	2010	5	5	55	C11A0001	60.933334	1.5233333	87
42	.	2010	4	26	43	C11A0001	60.933334	1.5233333	87
22	.	2010	7	11	21	C11A0001	57.608334	1.4402083	87
73	.	2010	4	30	35	C11A0001	57.608334	1.4402083	87
46	.	2010	9	12	49	C11A0001	66.104164	1.6526041	87
53	.	2010	7	30	20	C11A0001	66.104164	1.6526041	87
54	.	2010	7	25	23	C11A0001	66.104164	1.6526041	87
68	.	2010	12	16	20	C11A0001	66.104164	1.6526041	87
54	.	2010	8	9	23	C11A0001	66.104164	1.6526041	87
24	.	2010	5	16	46	C11A0001	70.362503	1.7590625	87
55	.	2010	7	38	30	C11A0001	70.362503	1.7590625	87
62	.	2010	4	12	10	C11A0001	49.354168	1.2338542	87
61	.	2010	8	37	54	C11A0001	41.5625	1.0390625	87
3	.	2010	7	20	11	C11A0001	32.720833	.81802082	87
25	.	2010	6	38	20	C11A0001	40.625	1.015625	87
53	.	2010	5	82	81	C11A0001	50.345833	1.2586458	87
71	.	2010	8	29	51	C11A0001	50.345833	1.2586458	87
1	.	2010	7	18	61	C11A0001	50.345833	1.2586458	87
69	.	2010	5	22	12	C11A0001	50.345833	1.2586458	87
21	.	2010	5	8	14	C11A0001	51.150002	1.2787499	87
30	.	2010	5	39	35	C11A0001	51.150002	1.2787499	87
77	.	2010	5	20	35	C11A0001	47.858334	1.1964583	87
69	.	2010	4	16	32	C11A0001	47.858334	1.1964583	87
80	.	2010	6	19	36	C11A0001	47.858334	1.1964583	87
84	.	2010	11	13	33	C11A0001	47.858334	1.1964583	87
84	.	2010	11	35	77	C11A0001	51.612499	1.2903125	87
42	.	2010	4	17	60	C11A0001	51.612499	1.2903125	87
62	.	2010	2	7	28	C11A0001	51.612499	1.2903125	87
68	.	2010	6	8	51	C11A0001	43.466667	1.0866667	87
78	.	2010	7	31	32	C11A0001	43.466667	1.0866667	87
71	.	2010	4	16	57	C11A0001	58.620834	1.4655209	87
62	.	2010	4	45	28	C11A0001	58.620834	1.4655209	87
49	.	2010	7	8	32	C11A0001	58.620834	1.4655209	87
73	.	2010	12	64	70	C11A0001	58.620834	1.4655209	87
69	.	2010	9	38	39	C11A0001	58.620834	1.4655209	87
97	.	2010	3	10	40	C11A0001	58.620834	1.4655209	87
34	.	2010	3	10	34	C11A0001	76.5	1.9125	87
57	.	2010	15	45	80	C11A0001	76.5	1.9125	87
24	.	2010	8	12	30	C11A0001	76.5	1.9125	87
86	.	2010	1	52	40	C11A0001	76.5	1.9125	87
72	.	2010	4	45	130	C11A0001	76.5	1.9125	87
70	.	2010	22	35	33	C11A0001	77.883331	1.9470834	87
67	.	2010	4	27	39	C11A0001	77.883331	1.9470834	87
6	.	2010	9	30	24	C11A0001	77.883331	1.9470834	87
2	.	2010	6	10	84	C11A0001	77.883331	1.9470834	87
6	.	2010	7	18	32	C11A0001	77.883331	1.9470834	87
28	.	2010	7	9	21	C11A0001	77.883331	1.9470834	87
1	.	2010	10	20	38	C11A0001	60.608334	1.5152084	87
58	.	2010	5	25	80	C11A0001	60.608334	1.5152084	87
33	.	2010	8	23	17	C11A0001	60.641666	1.5160416	87
21	.	2010	9	24	35	C11A0001	60.641666	1.5160416	87
53	.	2010	8	28	37	C11A0001	60.641666	1.5160416	87
64	.	2010	8	28	25	C11A0001	60.641666	1.5160416	87
48	.	2010	7	14	32	C11A0001	61.650002	1.54125	87
30	.	2010	6	16	10	C11A0001	61.650002	1.54125	87
65	.	2010	9	30	40	C11A0001	69.875	1.746875	87
85	.	2010	6	21	50	C11A0001	69.875	1.746875	87
78	.	2010	6	43	50	C11A0001	81.145836	2.0286458	87
12	.	2010	8	11	28	C11A0001	81.145836	2.0286458	87
79	.	2010	7	46	50	C11A0001	81.145836	2.0286458	87
25	.	2010	11	40	61	C11A0001	81.145836	2.0286458	87
68	.	2010	8	24	66	C11A0001	81.145836	2.0286458	87
57	.	2010	16	95	57	C11A0001	77.816666	1.9454167	87
73	.	2010	5	25	57	C11A0001	77.816666	1.9454167	87
70	.	2010	7	6	11	C11A0001	77.816666	1.9454167	87
84	.	2010	8	60	22	C11A0001	77.816666	1.9454167	87
84	.	2010	6	25	56	C11A0001	77.816666	1.9454167	87
50	.	2010	6	29	65	C11A0001	77.816666	1.9454167	87
48	.	2010	5	18	34	C11A0001	58.991665	1.4747916	87
68	.	2010	5	42	70	C11A0001	58.991665	1.4747916	87
29	.	2010	16	40	50	C11A0001	58.991665	1.4747916	87
31	.	2010	6	9	18	C11A0001	58.991665	1.4747916	87
67	.	2010	5	36	44	C11A0001	51.133335	1.2783333	87
17	.	2010	7	21	8	C11A0001	51.133335	1.2783333	87
69	.	2010	4	24	19	C11A0001	52.608334	1.3152083	87
84	.	2010	5	27	32	C11A0001	52.608334	1.3152083	87
27	.	2010	8	21	101	C11A0001	52.608334	1.3152083	87
19	.	2010	4	6	82	C11A0001	52.608334	1.3152083	87
74	.	2010	9	18	27	C11A0001	52.608334	1.3152083	87
68	.	2010	6	23	20	C11A0001	63.241665	1.5810417	87
76	.	2010	9	6	35	C11A0001	63.241665	1.5810417	87
70	.	2010	7	31	59	C11A0001	63.241665	1.5810417	87
85	.	2010	4	54	39	C11A0001	63.241665	1.5810417	87
80	.	2010	7	25	30	C11A0001	77.458336	1.9364583	87
65	.	2010	6	46	49	C11A0001	85.395836	2.1348958	87
82	.	2010	6	22	28	C11A0001	85.395836	2.1348958	87
70	.	2010	4	23	29	C11A0001	71.083336	1.7770834	87
74	.	2010	9	35	51	C11A0001	64.445831	1.6111459	87
42	.	2010	5	25	17	C11A0001	64.445831	1.6111459	87
73	.	2010	5	34	30	C11A0001	58.329166	1.4582292	87
30	.	2010	27	14	21	C11A0001	58.329166	1.4582292	87
68	.	2010	5	24	10	C11A0001	66.320831	1.6580209	87
53	.	2010	4	16	54	C11A0001	66.320831	1.6580209	87
66	.	2010	9	27	53	C11A0001	66.320831	1.6580209	87
70	.	2010	8	23	217	C11A0001	66.320831	1.6580209	87
60	.	2010	11	27	60	C11A0001	89.512497	2.2378125	87
54	.	2010	7	36	42	C11A0001	89.512497	2.2378125	87
76	.	2010	8	28	40	C11A0001	89.512497	2.2378125	87
2	.	2010	3	21	27	C11A0001	85.591667	2.1397917	87
45	.	2010	10	36	41	C11A0001	85.591667	2.1397917	87
74	.	2010	3	20	29	C11A0001	78.929169	1.9732292	87
65	.	2010	7	30	40	C11A0001	78.929169	1.9732292	87
63	.	2010	7	35	70	C11A0001	78.929169	1.9732292	87
30	.	2010	9	43	80	C11A0001	78.929169	1.9732292	87
1	.	2010	4	32	34	C11A0001	78.929169	1.9732292	87
2	.	2010	10	15	15	C11A0001	78.929169	1.9732292	87
74	.	2010	9	23	31	C11A0001	78.929169	1.9732292	87
5	.	2010	7	8	18	C11A0001	73.875	1.8468751	87
60	.	2010	7	18	20	C11A0001	73.875	1.8468751	87
76	.	2010	3	12	14	C11A0001	70.837502	1.7709374	87
27	.	2010	8	6	6	C11A0001	70.837502	1.7709374	87
84	.	2010	5	67	40	C11A0001	74.612503	1.8653125	87
40	.	2010	10	32	25	C11A0001	74.612503	1.8653125	87
24	.	2010	13	37	67	C11A0001	74.612503	1.8653125	87
42	.	2010	10	51	66	C11A0001	74.612503	1.8653125	87
75	.	2010	10	16	50	C11A0001	74.612503	1.8653125	87
5	.	2010	5	36	77	C11A0001	85.70417	2.1426041	87
62	.	2010	5	36	66	C11A0001	85.70417	2.1426041	87
39	.	2010	5	20	50	C11A0001	85.70417	2.1426041	87
66	.	2010	11	52	73	C11A0001	89.779167	2.2444792	87
46	.	2010	10	38	48	C11A0001	72.199997	1.8049999	87
70	.	2010	14	41	75	C11A0001	72.199997	1.8049999	87
28	.	2010	8	10	15	C11A0001	62.404167	1.5601041	87
27	.	2010	8	10	15	C11A0001	62.404167	1.5601041	87
38	.	2010	7	13	25	C11A0001	62.404167	1.5601041	87
70	.	2010	4	27	25	C11A0001	62.404167	1.5601041	87
68	.	2010	7	36	36	C11A0001	60.279167	1.5069792	87
59	.	2010	6	40	40	C11A0001	60.279167	1.5069792	87
56	.	2010	6	25	30	C11A0001	60.279167	1.5069792	87
52	.	2010	5	26	12	C11A0001	60.279167	1.5069792	87
70	.	2010	8	30	50	C11A0001	66.35833	1.6589583	87
60	.	2010	4	3	37	C11A0001	70.837502	1.7709376	87
78	.	2010	4	34	170	C11A0001	70.837502	1.7709376	87
42	.	2010	6	13	13	C11A0001	70.837502	1.7709376	87
2	.	2010	1	18	40	C11A0001	67.279167	1.6819792	87
75	.	2010	5	27	22	C11A0001	67.279167	1.6819792	87
75	.	2010	12	30	31	C11A0001	59.112499	1.4778125	87
56	.	2010	6	7	10	C11A0001	59.112499	1.4778125	87
8	.	2010	5	14	20	C11A0001	56.912498	1.4228125	87
51	.	2010	6	13	16	C11A0001	56.912498	1.4228125	87
66	.	2010	9	18	34	C11A0001	56.912498	1.4228125	87
56	.	2010	6	45	151	C11A0001	65.587502	1.6396875	87
65	.	2010	6	16	40	C11A0001	70.491669	1.7622917	87
42	.	2010	3	15	34	C11A0001	70.491669	1.7622917	87
75	.	2010	5	16	16	C11A0001	70.879166	1.7719792	87
53	.	2010	14	31	63	C11A0001	70.879166	1.7719792	87
1	.	2010	8	5	46	C11A0001	70.879166	1.7719792	87
48	.	2010	6	12	21	C11A0001	70.879166	1.7719792	87
70	.	2010	5	21	42	C11A0001	53.400002	1.335	87
23	.	2010	5	16	26	C11A0001	46.870834	1.1717708	87
79	.	2010	8	17	25	C11A0001	44.820835	1.1205208	87
83	.	2010	9	17	15	C11A0001	44.820835	1.1205208	87
59	.	2010	4	28	10	C11A0001	44.820835	1.1205208	87
57	.	2010	7	30	61	C11A0001	55.587502	1.3896875	87
73	.	2010	5	15	95	C11A0001	55.587502	1.3896875	87
71	.	2010	0	14	24	C11A0001	55.587502	1.3896875	87
80	.	2010	10	22	87	C11A0001	66.320831	1.6580209	87
59	.	2010	8	15	72	C11A0001	66.320831	1.6580209	87
48	.	2010	8	14	30	C11A0001	80.791664	2.0197916	87
55	.	2010	9	33	77	C11A0001	80.791664	2.0197916	87
6	.	2010	6	40	45	C11A0001	80.791664	2.0197916	87
80	.	2010	6	26	36	C11A0001	80.791664	2.0197916	87
72	.	2010	4	42	43	C11A0001	80.791664	2.0197916	87
56	.	2010	5	12	37	C11A0001	71.583336	1.7895833	87
45	.	2010	6	7	10	C11A0001	53.770832	1.3442708	87
68	.	2010	7	37	31	C11A0001	61.9375	1.5484375	87
57	.	2010	2	9	83	C11A0001	61.9375	1.5484375	87
66	.	2010	9	36	33	C11A0001	61.9375	1.5484375	87
50	.	2010	8	21	90	C11A0001	70.10833	1.7527083	87
28	.	2010	7	13	10	C11A0001	80.300003	2.0074999	87
76	.	2010	5	31	178	C11A0001	80.300003	2.0074999	87
70	.	2010	11	62	37	C11A0001	80.300003	2.0074999	87
18	.	2010	6	19	28	C11A0001	80.300003	2.0074999	87
63	.	2010	10	16	18	C11A0001	65.345833	1.6336458	87
84	.	2010	4	19	22	C11A0001	65.345833	1.6336458	87
67	.	2010	10	17	21	C11A0001	63.095833	1.5773958	87
69	.	2010	6	16	27	C11A0001	63.095833	1.5773958	87
56	.	2010	8	46	73	C11A0001	58.016666	1.4504167	87
65	.	2010	9	30	50	C11A0001	58.016666	1.4504167	87
32	.	2010	9	27	47	C11A0001	58.016666	1.4504167	87
55	.	2010	5	24	60	C11A0001	76.275002	1.906875	87
67	.	2010	7	55	45	C11A0001	76.275002	1.906875	87
73	.	2010	6	29	48	C11A0001	76.275002	1.906875	87
71	.	2010	8	10	35	C11A0001	76.275002	1.906875	87
84	.	2010	6	37	122	C11A0001	76.275002	1.906875	87
74	.	2010	8	10	35	C11A0001	76.275002	1.906875	87
71	.	2010	7	18	20	C11A0001	96.20417	2.4051042	87
51	.	2010	8	20	28	C11A0001	96.20417	2.4051042	87
57	.	2010	9	22	198	C11A0001	96.20417	2.4051042	87
13	.	2010	7	33	17	C11A0001	96.20417	2.4051042	87
72	.	2010	7	10	38	C11A0001	96.20417	2.4051042	87
77	.	2010	4	20	60	C11A0001	96.20417	2.4051042	87
13	.	2010	5	8	39	C11A0001	94.004166	2.3501041	87
26	.	2010	9	14	40	C11A0001	94.004166	2.3501041	87
77	.	2010	3	35	53	C11A0001	94.004166	2.3501041	87
67	.	2010	6	35	116	C11A0001	94.004166	2.3501041	87
83	.	2010	6	45	45	C11A0001	85.462502	2.1365626	87
55	.	2010	6	21	10	C11A0001	85.462502	2.1365626	87
58	.	2010	9	29	46	C11A0001	76.541664	1.9135417	87
26	.	2010	6	18	8	C11A0001	76.541664	1.9135417	87
40	.	2010	6	44	10	C11A0001	76.541664	1.9135417	87
51	.	2010	5	10	52	C11A0001	76.541664	1.9135417	87
48	.	2010	8	20	33	C11A0001	76.541664	1.9135417	87
48	.	2010	5	24	48	C11A0001	75.587502	1.8896875	87
76	.	2010	5	22	25	C11A0001	75.587502	1.8896875	87
65	.	2010	10	21	25	C11A0001	84.008331	2.1002083	87
57	.	2010	6	52	45	C11A0001	84.008331	2.1002083	87
12	.	2010	10	30	79	C11A0001	87.487503	2.1871874	87
3	.	2010	10	30	79	C11A0001	87.487503	2.1871874	87
70	.	2010	9	9	15	C11A0001	87.487503	2.1871874	87
80	.	2010	9	5	71	C11A0001	87.487503	2.1871874	87
10	.	2010	1	81	49	C11A0001	87.487503	2.1871874	87
61	.	2010	6	44	72	C11A0001	87.487503	2.1871874	87
74	.	2010	10	13	15	C11A0001	87.487503	2.1871874	87
38	.	2010	11	77	79	C11A0001	74.974998	1.874375	87
8	.	2010	5	18	24	C11A0001	74.974998	1.874375	87
1	.	2010	7	21	28	C11A0001	74.974998	1.874375	87
42	.	2010	8	22	6	C11A0001	63.658333	1.5914583	87
71	.	2010	7	30	25	C11A0001	57.583332	1.4395833	87
97	.	2010	5	5	30	C11A0001	69.487503	1.7371875	87
82	.	2010	7	29	10	C11A0001	87.51667	2.1879168	87
64	.	2010	6	15	17	C11A0001	87.51667	2.1879168	87
45	.	2010	8	45	62	C11A0001	87.51667	2.1879168	87
46	.	2010	7	19	73	C11A0001	84.991669	2.1247916	87
42	.	2010	4	10	35	C11A0001	84.991669	2.1247916	87
63	.	2010	11	31	52	C11A0001	84.991669	2.1247916	87
79	.	2010	7	39	60	C11A0001	84.991669	2.1247916	87
60	.	2010	7	13	25	C11A0001	84.991669	2.1247916	87
52	.	2010	6	20	37	C11A0001	78.283333	1.9570833	87
78	.	2010	5	24	39	C11A0001	78.283333	1.9570833	87
55	.	2010	10	20	15	C11A0001	78.283333	1.9570833	87
31	.	2010	11	31	38	C11A0001	78.283333	1.9570833	87
35	.	2010	6	9	20	C11A0001	75.195831	1.8798958	87
71	.	2010	7	22	20	C11A0001	75.195831	1.8798958	87
78	.	2010	5	35	85	C11A0001	75.195831	1.8798958	87
77	.	2010	6	33	40	C11A0001	75.195831	1.8798958	87
38	.	2010	10	42	45	C11A0001	79.01667	1.9754167	87
89	.	2010	8	11	24	C11A0001	79.01667	1.9754167	87
89	.	2010	6	27	60	C11A0001	81.762497	2.0440626	87
43	.	2010	5	14	7	C11A0001	81.762497	2.0440626	87
13	.	2010	13	57	61	C11A0001	81.762497	2.0440626	87
29	.	2010	12	65	70	C11A0001	81.762497	2.0440626	87
62	.	2010	5	47	60	C11A0001	64.004166	1.6001042	87
45	.	2010	11	15	23	C11A0001	59.695835	1.4923959	87
55	.	2010	7	24	29	C11A0001	59.695835	1.4923959	87
36	.	2010	7	20	22	C11A0001	59.695835	1.4923959	87
71	.	2010	6	33	0	C11A0001	56.112499	1.4028125	87
5	.	2010	6	17	130	C11A0001	56.112499	1.4028125	87
69	.	2010	6	14	22	C11A0001	59.9375	1.4984375	87
30	.	2010	11	11	72	C11A0001	59.9375	1.4984375	87
59	.	2010	6	13	51	C11A0001	59.9375	1.4984375	87
72	.	2010	6	30	50	C11A0001	65.70417	1.6426041	87
20	.	2010	6	9	55	C11A0001	56.204166	1.4051042	87
78	.	2010	11	29	45	C11A0001	56.204166	1.4051042	87
102	.	2010	8	19	38	C11A0001	56.204166	1.4051042	87
97	.	2010	8	20	30	C11A0001	56.204166	1.4051042	87
75	.	2010	7	63	60	C11A0001	56.204166	1.4051042	87
62	.	2010	5	11	32	C11A0001	56.204166	1.4051042	87
65	.	2010	11	41	60	C11A0001	56.204166	1.4051042	87
55	.	2010	11	25	40	C11A0001	52.679165	1.3169792	87
47	.	2010	7	19	20	C11A0001	52.679165	1.3169792	87
67	.	2010	9	24	21	C11A0001	45.770832	1.1442708	87
59	.	2010	5	30	36	C11A0001	45.770832	1.1442708	87
27	.	2010	10	30	30	C11A0001	45.770832	1.1442708	87
77	.	2010	7	24	17	C11A0001	46.8125	1.1703125	87
56	.	2010	8	24	19	C11A0001	46.8125	1.1703125	87
58	.	2010	6	14	58	C11A0001	64.287498	1.6071875	87
1	.	2010	16	46	36	C11A0001	64.287498	1.6071875	87
60	.	2010	7	38	95	C11A0001	64.287498	1.6071875	87
28	.	2010	5	40	34	C11A0001	64.287498	1.6071875	87
67	.	2010	2	18	10	C11A0001	64.287498	1.6071875	87
60	.	2010	5	8	12	C11A0001	64.287498	1.6071875	87
1	.	2010	6	40	30	C11A0001	64.287498	1.6071875	87
76	.	2010	8	48	30	C11A0001	64.287498	1.6071875	87
63	.	2010	5	47	80	C11A0001	89.354164	2.2338541	87
71	.	2010	4	28	60	C11A0001	89.354164	2.2338541	87
70	.	2010	9	40	35	C11A0001	91.758331	2.2939584	87
63	.	2010	5	30	46	C11A0001	91.758331	2.2939584	87
47	.	2010	7	9	10	C11A0001	91.758331	2.2939584	87
11	.	2010	5	25	36	C11A0001	91.758331	2.2939584	87
89	.	2010	5	40	35	C11A0001	91.758331	2.2939584	87
52	.	2010	4	19	25	C11A0001	76.066666	1.9016666	87
44	.	2010	3	20	48	C11A0001	61.924999	1.548125	87
17	.	2010	7	25	15	C11A0001	61.924999	1.548125	87
43	.	2010	0	9	15	C11A0001	61.924999	1.548125	87
53	.	2010	6	20	35	C11A0001	61.924999	1.548125	87
57	.	2010	7	25	19	C11A0001	55.629166	1.3907292	87
36	.	2010	5	29	53	C11A0001	55.629166	1.3907292	87
65	.	2010	6	17	25	C11A0001	67.470833	1.6867708	87
44	.	2010	9	31	61	C11A0001	67.470833	1.6867708	87
47	.	2010	10	66	61	C11A0001	67.470833	1.6867708	87
55	.	2010	5	14	19	C11A0001	67.470833	1.6867708	87
56	.	2010	7	19	33	C11A0001	67.470833	1.6867708	87
63	.	2010	5	38	59	C11A0001	67.470833	1.6867708	87
66	.	2010	5	7	80	C11A0001	67.470833	1.6867708	87
59	.	2010	7	44	100	C11A0001	67.470833	1.6867708	87
32	.	2010	2	4	20	C11A0001	80.708336	2.0177083	87
84	.	2010	8	24	43	C11A0001	80.708336	2.0177083	87
74	.	2010	3	11	55	C11A0001	80.708336	2.0177083	87
64	.	2010	4	25	32	C11A0001	80.708336	2.0177083	87
45	.	2010	1	19	57	C11A0001	78.833336	1.9708333	87
65	.	2010	8	25	27	C11A0001	78.833336	1.9708333	87
57	.	2010	7	39	28	C11A0001	78.833336	1.9708333	87
81	.	2010	7	27	36	C11A0001	67.570831	1.6892709	87
63	.	2010	7	16	127	C11A0001	67.570831	1.6892709	87
28	.	2010	8	10	13	C11A0001	67.570831	1.6892709	87
68	.	2010	8	19	44	C11A0001	67.570831	1.6892709	87
20	.	2010	6	41	35	C11A0001	67.570831	1.6892709	87
30	.	2010	6	7	11	C11A0001	67.570831	1.6892709	87
12	.	2010	9	38	40	C11A0001	65.133331	1.6283333	87
49	.	2010	7	21	42	C11A0001	65.133331	1.6283333	87
84	.	2010	24	75	48	C11A0001	67.933334	1.6983334	87
47	.	2010	6	21	30	C11A0001	67.933334	1.6983334	87
64	.	2010	2	52	125	C11A0001	67.933334	1.6983334	87
82	.	2010	11	6	82	C11A0001	76.51667	1.9129167	87
79	.	2010	6	57	68	C11A0001	76.51667	1.9129167	87
2	.	2010	10	17	63	C11A0001	76.51667	1.9129167	87
72	.	2010	5	43	100	C11A0001	74.041664	1.8510417	87
24	.	2010	19	60	73	C11A0001	65.666664	1.6416667	87
65	.	2010	10	23	19	C11A0001	68.458336	1.7114583	87
88	.	2010	9	17	18	C11A0001	68.458336	1.7114583	87
40	.	2010	6	23	15	C11A0001	64.474998	1.6118751	87
64	.	2010	8	27	32	C11A0001	64.474998	1.6118751	87
59	.	2010	7	19	25	C11A0001	64.474998	1.6118751	87
56	.	2010	5	31	53	C11A0001	64.474998	1.6118751	87
21	.	2010	9	14	55	C11A0001	74.337502	1.8584375	87
77	.	2010	5	37	24	C11A0001	74.337502	1.8584375	87
63	.	2010	6	13	25	C11A0001	74.337502	1.8584375	87
66	.	2010	9	30	30	C11A0001	74.337502	1.8584375	87
36	.	2010	6	62	83	C11A0001	82.662498	2.0665624	87
63	.	2010	7	62	144	C11A0001	82.662498	2.0665624	87
34	.	2010	5	16	39	C11A0001	82.662498	2.0665624	87
84	.	2010	9	26	34	C11A0001	82.662498	2.0665624	87
4	.	2010	0	9	29	C11A0001	78.637497	1.9659375	87
53	.	2010	2	6	35	C11A0001	78.637497	1.9659375	87
46	.	2010	6	46	97	C11A0001	78.637497	1.9659375	87
80	.	2010	7	11	36	C11A0001	78.637497	1.9659375	87
16	.	2010	4	6	31	C11A0001	78.637497	1.9659375	87
49	.	2010	7	21	59	C11A0001	78.637497	1.9659375	87
48	.	2010	7	10	43	C11A0001	66.45417	1.6613542	87
57	.	2010	5	31	22	C11A0001	54.520832	1.3630209	87
15	.	2010	7	16	38	C11A0001	53.258335	1.3314583	87
73	.	2010	5	12	80	C11A0001	53.258335	1.3314583	87
59	.	2010	6	14	37	C11A0001	61.179165	1.5294791	87
40	.	2010	5	14	91	C11A0001	77.470833	1.9367708	87
39	.	2010	4	17	34	C11A0001	77.470833	1.9367708	87
16	.	2010	5	13	13	C11A0001	77.470833	1.9367708	87
80	.	2010	7	45	115	C11A0001	77.470833	1.9367708	87
80	.	2010	10	47	50	C11A0001	70.650002	1.76625	87
81	.	2010	21	8	59	C11A0001	70.650002	1.76625	87
22	.	2010	10	11	10	C11A0001	70.650002	1.76625	87
30	.	2010	20	32	53	C11A0001	61.825001	1.545625	87
39	.	2010	6	8	17	C11A0001	61.825001	1.545625	87
61	.	2010	6	15	25	C11A0001	61.825001	1.545625	87
16	.	2010	5	28	40	C11A0001	57.854168	1.4463542	87
73	.	2010	8	18	25	C11A0001	57.854168	1.4463542	87
72	.	2010	6	22	15	C11A0001	58.75	1.46875	87
26	.	2010	5	30	48	C11A0001	67.333336	1.6833333	87
55	.	2010	5	13	29	C11A0001	67.333336	1.6833333	87
28	.	2010	10	24	46	C11A0001	67.333336	1.6833333	87
71	.	2010	6	34	38	C11A0001	67.333336	1.6833333	87
74	.	2010	8	59	60	C11A0001	61.304165	1.5326042	87
29	.	2010	6	8	17	C11A0001	61.304165	1.5326042	87
76	.	2010	7	16	24	C11A0001	61.304165	1.5326042	87
79	.	2010	11	23	27	C11A0001	61.304165	1.5326042	87
61	.	2010	7	24	42	C11A0001	61.304165	1.5326042	87
79	.	2010	5	49	85	C11A0001	56.962502	1.4240625	87
36	.	2010	4	16	44	C11A0001	56.962502	1.4240625	87
80	.	2010	8	26	53	C11A0001	42.345833	1.0586458	87
63	.	2010	5	27	21	C11A0001	43.591667	1.0897917	87
66	.	2010	7	30	85	C11A0001	54.625	1.365625	87
73	.	2010	7	28	72	C11A0001	54.625	1.365625	87
67	.	2010	7	29	23	C11A0001	54.625	1.365625	87
80	.	2010	6	27	31	C11A0001	54.625	1.365625	87
12	.	2010	6	33	100	C11A0001	61.783333	1.5445833	87
85	.	2010	6	29	23	C11A0001	61.783333	1.5445833	87
4	.	2010	9	27	31	C11A0001	61.783333	1.5445833	87
28	.	2010	5	17	20	C11A0001	56.445835	1.4111458	87
18	.	2010	10	52	39	C11A0001	56.445835	1.4111458	87
40	.	2010	5	26	27	C11A0001	62.545834	1.5636458	87
27	.	2010	5	10	28	C11A0001	58.870834	1.4717709	87
56	.	2010	6	30	60	C11A0001	58.870834	1.4717709	87
4	.	2010	5	30	29	C11A0001	55.112499	1.3778125	87
78	.	2010	10	30	18	C11A0001	55.112499	1.3778125	87
50	.	2010	6	29	30	C11A0001	69.862503	1.7465625	87
46	.	2010	9	35	50	C11A0001	69.862503	1.7465625	87
77	.	2010	6	14	15	C11A0001	69.862503	1.7465625	87
64	.	2010	8	55	70	C11A0001	97.558334	2.4389584	87
86	.	2010	5	43	30	C11A0001	97.558334	2.4389584	87
81	.	2010	7	28	35	C11A0001	97.558334	2.4389584	87
68	.	2010	9	40	63	C11A0001	97.558334	2.4389584	87
77	.	2010	7	17	33	C11A0001	97.441666	2.4360416	87
40	.	2010	7	12	37	C11A0001	79.458336	1.9864583	87
42	.	2010	5	15	20	C11A0001	79.458336	1.9864583	87
64	.	2010	6	38	80	C11A0001	79.458336	1.9864583	87
50	.	2010	10	39	54	C11A0001	79.458336	1.9864583	87
76	.	2010	10	34	36	C11A0001	79.458336	1.9864583	87
45	.	2010	4	29	80	C11A0001	79.458336	1.9864583	87
55	.	2010	7	29	70	C11A0001	79.308334	1.9827083	87
55	.	2010	7	25	0	C11A0001	79.308334	1.9827083	87
86	.	2010	4	19	58	C11A0001	68.39167	1.7097917	87
33	.	2010	7	20	15	C11A0001	68.39167	1.7097917	87
74	.	2010	7	27	114	C11A0001	75.89167	1.8972917	87
86	.	2010	5	20	32	C11A0001	75.89167	1.8972917	87
47	.	2010	13	28	152	C11A0001	97.933334	2.4483333	87
33	.	2010	8	49	162	C11A0001	97.933334	2.4483333	87
88	.	2010	10	44	65	C11A0001	97.933334	2.4483333	87
63	.	2010	8	27	76	C11A0001	97.933334	2.4483333	87
46	.	2010	8	31	43	C11A0001	97.933334	2.4483333	87
39	.	2010	6	18	25	C11A0001	97.933334	2.4483333	87
72	.	2010	10	21	22	C11A0001	97.433334	2.4358335	87
54	.	2010	7	35	30	C11A0001	97.433334	2.4358335	87
11	.	2010	19	82	80	C11A0001	97.433334	2.4358335	87
67	.	2010	40	70	115	C11A0001	97.433334	2.4358335	87
38	.	2010	9	17	22	C11A0001	97.433334	2.4358335	87
62	.	2010	11	54	44	C11A0001	79.229164	1.9807292	87
73	.	2010	8	24	27	C11A0001	79.229164	1.9807292	87
83	.	2010	7	33	41	C11A0001	75.224998	1.880625	87
61	.	2010	3	9	9	C11A0001	74.720833	1.8680208	87
33	.	2010	7	21	21	C11A0001	74.720833	1.8680208	87
70	.	2010	7	19	32	C11A0001	74.720833	1.8680208	87
79	.	2010	14	35	77	C11A0001	80.224998	2.005625	87
66	.	2010	6	47	66	C11A0001	80.224998	2.005625	87
26	.	2010	4	10	80	C11A0001	80.224998	2.005625	87
27	.	2010	6	90	0	C11A0001	77.26667	1.9316667	87
76	.	2010	11	23	28	C11A0001	77.26667	1.9316667	87
50	.	2010	3	11	168	C11A0001	77.26667	1.9316667	87
71	.	2010	5	30	135	C11A0001	71.783333	1.7945833	87
55	.	2010	6	16	26	C11A0001	71.783333	1.7945833	87
2	.	2010	12	23	86	C11A0001	71.783333	1.7945833	87
11	.	2010	5	24	58	C11A0001	57.587502	1.4396875	87
54	.	2010	5	13	17	C11A0001	57.587502	1.4396875	87
14	.	2010	7	51	55	C11A0001	57.587502	1.4396875	87
12	.	2010	7	12	43	C11A0001	57.587502	1.4396875	87
73	.	2010	3	29	40	C11A0001	53.599998	1.34	87
47	.	2010	7	25	31	C11A0001	53.599998	1.34	87
76	.	2010	4	36	35	C11A0001	52.541668	1.3135417	87
50	.	2010	8	11	16	C11A0001	52.541668	1.3135417	87
66	.	2010	7	18	41	C11A0001	60.375	1.509375	87
69	.	2010	8	10	52	C11A0001	60.375	1.509375	87
69	.	2010	9	34	45	C11A0001	60.375	1.509375	87
87	.	2010	7	34	106	C11A0001	60.375	1.509375	87
68	.	2010	7	53	82	C11A0001	60.375	1.509375	87
86	.	2010	8	39	80	C11A0001	80.849998	2.02125	87
57	.	2010	9	41	117	C11A0001	80.849998	2.02125	87
30	.	2010	7	10	19	C11A0001	80.849998	2.02125	87
64	.	2010	9	56	94	C11A0001	81.195831	2.0298958	87
54	.	2010	5	10	12	C11A0001	81.195831	2.0298958	87
51	.	2010	12	12	14	C11A0001	81.195831	2.0298958	87
81	.	2010	7	22	21	C11A0001	81.195831	2.0298958	87
21	.	2010	9	28	31	C11A0001	64.35833	1.6089584	87
1	.	2010	6	21	23	C11A0001	64.35833	1.6089584	87
42	.	2010	10	28	35	C11A0001	63.258335	1.5814583	87
48	.	2010	8	23	15	C11A0001	63.258335	1.5814583	87
49	.	2010	7	23	40	C11A0001	63.258335	1.5814583	87
44	.	2010	2	18	29	C11A0001	67.875	1.696875	87
72	.	2010	7	37	72	C11A0001	67.875	1.696875	87
81	.	2010	10	20	150	C11A0001	67.875	1.696875	87
49	.	2010	13	12	28	C11A0001	88.270836	2.2067709	87
53	.	2010	4	20	29	C11A0001	63.358334	1.5839583	87
40	.	2010	8	59	15	C11A0001	52.979168	1.3244792	87
51	.	2010	7	14	25	C11A0001	52.979168	1.3244792	87
73	.	2010	6	19	29	C11A0001	52.979168	1.3244792	87
49	.	2010	8	20	27	C11A0001	54.608334	1.3652084	87
57	.	2010	5	22	25	C11A0001	54.608334	1.3652084	87
76	.	2010	7	20	55	C11A0001	54.608334	1.3652084	87
80	.	2010	7	29	44	C11A0001	65.508331	1.6377083	87
56	.	2010	6	21	33	C11A0001	65.508331	1.6377083	87
49	.	2010	2	61	32	C11A0001	65.508331	1.6377083	87
84	.	2010	6	36	76	C11A0001	71.604164	1.7901042	87
69	.	2010	6	46	70	C11A0001	71.604164	1.7901042	87
36	.	2010	1	5	40	C11A0001	71.604164	1.7901042	87
67	.	2010	7	24	90	C11A0001	71.604164	1.7901042	87
16	.	2010	11	37	52	C11A0001	71.604164	1.7901042	87
40	.	2010	8	70	113	C11A0001	71.604164	1.7901042	87
88	.	2010	17	20	133	C11A0001	71.604164	1.7901042	87
84	.	2010	10	36	42	C11A0001	54.474998	1.3618751	87
57	.	2010	7	24	35	C11A0001	54.474998	1.3618751	87
82	.	2010	2	10	62	C11A0001	54.474998	1.3618751	87
28	.	2010	6	13	44	C11A0001	55.049999	1.37625	87
56	.	2010	5	31	18	C11A0001	54.358334	1.3589584	87
65	.	2010	8	17	35	C11A0001	58.133335	1.4533334	87
46	.	2010	3	8	7	C11A0001	62.208332	1.5552083	87
76	.	2010	5	17	85	C11A0001	62.208332	1.5552083	87
49	.	2010	7	18	80	C11A0001	57.383335	1.4345833	87
67	.	2010	6	13	6	C11A0001	57.383335	1.4345833	87
38	.	2010	8	56	55	C11A0001	57.383335	1.4345833	87
16	.	2010	6	26	90	C11A0001	57.383335	1.4345833	87
68	.	2010	7	21	10	C11A0001	57.383335	1.4345833	87
66	.	2010	5	21	22	C11A0001	59.862499	1.4965625	87
41	.	2010	5	20	20	C11A0001	59.862499	1.4965625	87
15	.	2010	13	21	22	C11A0001	51.029167	1.2757292	87
73	.	2010	5	9	45	C11A0001	50.158333	1.2539583	87
38	.	2010	5	9	45	C11A0001	50.158333	1.2539583	87
69	.	2010	5	10	45	C11A0001	50.158333	1.2539583	87
55	.	2010	4	38	40	C11A0001	50.158333	1.2539583	87
73	.	2010	7	50	70	C11A0001	67.095833	1.6773958	87
18	.	2010	6	23	15	C11A0001	67.095833	1.6773958	87
68	.	2010	7	10	84	C11A0001	67.095833	1.6773958	87
2	.	2010	9	2	62	C11A0001	67.095833	1.6773958	87
86	.	2010	9	21	24	C11A0001	67.095833	1.6773958	87
52	.	2010	6	9	131	C11A0001	85.345833	2.1336458	87
61	.	2010	3	17	110	C11A0001	85.345833	2.1336458	87
73	.	2010	5	26	70	C11A0001	85.345833	2.1336458	87
74	.	2010	12	23	50	C11A0001	85.345833	2.1336458	87
93	.	2010	5	20	39	C11A0001	82.0625	2.0515625	87
35	.	2010	4	14	13	C11A0001	82.0625	2.0515625	87
45	.	2010	11	10	27	C11A0001	65.741669	1.6435417	87
55	.	2010	4	18	27	C11A0001	60.445835	1.5111458	87
52	.	2010	8	72	0	C11A0001	60.445835	1.5111458	87
65	.	2010	4	18	45	C11A0001	66.804169	1.6701041	87
87	.	2010	10	24	35	C11A0001	66.804169	1.6701041	87
86	.	2010	8	44	36	C11A0001	66.804169	1.6701041	87
66	.	2010	6	31	15	C11A0001	66.804169	1.6701041	87
88	.	2010	4	28	50	C11A0001	66.804169	1.6701041	87
2	.	2010	5	12	15	C11A0001	66.804169	1.6701041	87
4	.	2010	7	28	42	C11A0001	80.574997	2.014375	87
84	.	2010	5	17	16	C11A0001	80.574997	2.014375	87
75	.	2010	3	15	62	C11A0001	80.574997	2.014375	87
71	.	2010	14	34	136	C11A0001	80.574997	2.014375	87
2	.	2010	5	27	60	C11A0001	77.970833	1.9492708	87
1	.	2010	6	16	29	C11A0001	63.450001	1.5862501	87
32	.	2010	4	15	20	C11A0001	63.450001	1.5862501	87
82	.	2010	9	40	43	C11A0001	63.450001	1.5862501	87
55	.	2010	8	9	30	C11A0001	50.741665	1.2685417	87
34	.	2010	4	28	40	C11A0001	50.741665	1.2685417	87
25	.	2010	6	14	24	C11A0001	49.837502	1.2459375	87
56	.	2010	6	21	33	C11A0001	49.837502	1.2459375	87
47	.	2010	9	26	28	C11A0001	57.224998	1.430625	87
72	.	2010	5	55	90	C11A0001	57.224998	1.430625	87
8	.	2010	11	84	51	C11A0001	57.224998	1.430625	87
78	.	2010	18	53	77	C11A0001	71.116669	1.7779167	87
23	.	2010	10	43	62	C11A0001	71.116669	1.7779167	87
74	.	2010	9	20	58	C11A0001	67.199997	1.6799999	87
55	.	2010	5	9	10	C11A0001	67.199997	1.6799999	87
75	.	2010	12	20	43	C11A0001	67.199997	1.6799999	87
57	.	2010	7	18	29	C11A0001	67.199997	1.6799999	87
41	.	2010	7	24	40	C11A0001	54.170834	1.3542708	87
57	.	2010	13	25	30	C11A0001	54.170834	1.3542708	87
80	.	2010	7	14	32	C11A0001	51.708332	1.2927084	87
28	.	2010	8	9	46	C11A0001	50.645832	1.2661458	87
31	.	2010	5	19	36	C11A0001	50.645832	1.2661458	87
	.	2010	16	46	37	C11A0001	59.308334	1.4827083	87
76	.	2010	6	16	28	C11A0001	59.308334	1.4827083	87
67	.	2010	7	30	19	C11A0001	59.308334	1.4827083	87
2	.	2010	6	12	29	C11A0001	70.5	1.7624999	87
76	.	2010	7	36	60	C11A0001	70.5	1.7624999	87
3	.	2010	9	16	27	C11A0001	70.5	1.7624999	87
25	.	2010	4	15	40	C11A0001	70.5	1.7624999	87
46	.	2010	6	26	75	C11A0001	70.5	1.7624999	87
27	.	2010	6	34	23	C11A0001	68.245834	1.7061459	87
69	.	2010	6	40	45	C11A0001	68.245834	1.7061459	87
12	.	2010	6	16	69	C11A0001	68.245834	1.7061459	87
66	.	2010	5	17	22	C11A0001	55.233334	1.3808334	87
30	.	2010	6	14	45	C11A0001	55.233334	1.3808334	87
74	.	2010	4	33	50	C11A0001	42.779167	1.0694792	87
58	.	2010	3	46	64	C11A0001	42.779167	1.0694792	87
69	.	2010	6	13	12	C11A0001	42.779167	1.0694792	87
76	.	2010	7	28	25	C11A0001	42.779167	1.0694792	87
77	.	2010	6	18	80	C11A0001	54.608334	1.3652083	87
57	.	2010	4	15	19	C11A0001	54.608334	1.3652083	87
56	.	2010	6	36	67	C11A0001	54.608334	1.3652083	87
77	.	2010	8	12	45	C11A0001	54.608334	1.3652083	87
6	.	2010	6	19	30	C11A0001	65.183334	1.6295834	87
48	.	2010	5	20	47	C11A0001	65.183334	1.6295834	87
78	.	2010	5	14	15	C11A0001	65.183334	1.6295834	87
[truncated: 184,717 more rows]
